# Supplementary material for: Future climate change vulnerability of endemic island mammals
Source: Nat Commun. 2020 Oct 2;11:4943. doi: 10.1038/s41467-020-18740-x (PMC7532204; doi:10.1038/s41467-020-18740-x)
Supplement: Supplementary file 4 — Source data [file 41467_2020_18740_MOESM4_ESM.xlsx]

## Sheet: Fig2
ID.islands	Lat	Long	Archip	Method	RCP	Exposure	Sensitivity	Adaptive.capacity	Vulnerability
0	-71.26284579	18.91135306	West Indies	Basic normalization	6.0	0.111009171918712	0.443820991533377	0.67790813897903	0.309428363854395
11221	-61.01814533	14.65276476	West Indies	Basic normalization	6.0	0.395510797484833	0.563202602617407	0.644582713447147	0.440016431288227
11229	-61.34996381	15.43450634	West Indies	Basic normalization	6.0	0.373559630864987	0.580814321963516	0.503080649894534	0.484222183002043
11384	-61.57595525	16.22820714	West Indies	Basic normalization	6.0	0.307391314206541	0.692984705938002	0.730561451175519	0.433251354958848
11431	-62.18964738	16.73934566	West Indies	Basic normalization	6.0	0.257512839100505	0.679522654444946	0.714037759126596	0.419909631083968
11797	-66.4794988	18.22424269	West Indies	Basic normalization	6.0	0.150835687869648	0.551003926160104	0.517727676810006	0.40657740602243
11801	-77.3104726	18.15707487	West Indies	Basic normalization	6.0	0.0812120871007882	0.356874583172443	0.617680208796873	0.292473598876287
12632	-82.8402258	21.67612936	West Indies	Basic normalization	6.0	0.0374158980155145	0.635129963946881	0.633430737983805	0.37791529157884
13360	-80.18029385	22.99775013	West Indies	Basic normalization	6.0	0.0385973906821654	0.349427415475372	1	0.186626721673462
13534	-80.8673457	23.14167933	West Indies	Basic normalization	6.0	0.0377074845982797	0.407569181618011	0.889601165174686	0.227663495495334
13567	-78.93586358	21.61732699	West Indies	Basic normalization	6.0	0.10005323952592	0.444376073777166	0.652720138207919	0.315474836487567
53698	44.45528202	-19.62064821	Madagascar	Basic normalization	6.0	0	0.415654833843697	0.191271064478904	0.436489456250855
53944	45.78813485	-15.82948175	Madagascar	Basic normalization	6.0	0.0247345068863122	0.494871197172863	0.235594642724165	0.447805579870569
54036	47.92102226	-14.64080202	Madagascar	Basic normalization	6.0	0.0392066205227133	0.495616517057971	0.202112208943968	0.459955232784381
54116	48.48137094	-13.33413542	Madagascar	Basic normalization	6.0	0.0429716151161394	0.542887145087116	0.250364045786923	0.459536306785147
54284	46.69667868	-19.38183174	Madagascar	Basic normalization	6.0	0.0543035293509046	0.288420356995928	0.391364751535018	0.351517968919873
58137	93.80665184	7.02575321	Andaman and Nicobar Islands	Basic normalization	6.0	0.300392450061537	0.416907344470801	0.425976803614629	0.433830545211098
58328	80.6993178	7.61553419	Sri Lanka	Basic normalization	6.0	0.0490621722506433	0.252972280164472	0.623540210902554	0.251108285085123
58468	92.67058329	11.85211974	Andaman and Nicobar Islands	Basic normalization	6.0	0.132981366872643	0.49591822451886	0.263628575415259	0.464004741275136
60330	120.97360019	23.7514278	Taiwan	Basic normalization	6.0	0.0822440651442884	0.415141966132503	0.425600951894134	0.379101678356423
60681	127.95979601	26.49375027	Japan	Basic normalization	6.0	0.121393791838134	0.284285618911882	0.465959399870941	0.334929916121475
60826	128.94892302	27.77342081	Japan	Basic normalization	6.0	0.0935233170687124	0.368844839712065	0.523225959967604	0.33293138841852
60954	129.42653248	28.31177788	Japan	Basic normalization	6.0	0.0911447708926134	0.254004201413682	0.420289730868056	0.33866876165523
61466	130.52223316	30.33913327	Japan	Basic normalization	6.0	0.0577085500251504	0.157631646277804	0.475497073687668	0.289677234995562
61800	128.74537474	32.68393479	Japan	Basic normalization	6.0	0.0418345879501261	0.0154151171447737	0.444388428324277	0.278512173249321
62048	129.82534242	33.38131306	Japan	Basic normalization	6.0	0.0415878583641403	0.119607171752673	0.533024028759727	0.255977513186225
62197	130.81375199	33.93986084	Japan	Basic normalization	6.0	0.0574667547143504	0.161880591688864	0.365265690936958	0.333677615325731
62207	132.27892563	33.91387457	Japan	Basic normalization	6.0	0.0458637628071238	0.204550934543546	0.32696059553881	0.354332326289206
62209	130.86770277	32.64939507	Japan	Basic normalization	6.0	0.0652725773999589	0.268536434583394	0.519656037077976	0.299574419566043
62342	132.2299963	34.15018424	Japan	Basic normalization	6.0	0.0472150189100047	0.245146321609634	0.342292931480396	0.357769299301241
62477	134.61242511	34.21993546	Japan	Basic normalization	6.0	0.0496594527696086	0.236522257154797	0.516364280806534	0.289968201683182
62729	133.46603993	33.66226816	Japan	Basic normalization	6.0	0.0591616628493709	0.30225740292643	0.454729725141005	0.332621800830757
62750	133.20259557	34.38426855	Japan	Basic normalization	6.0	0.0423250537531245	0.0508579797405823	0.309666111082385	0.333903967143023
62811	131.20948285	34.41878959	Japan	Basic normalization	6.0	0.0545874810464853	0.204145270020315	0.751694965659957	0.183949925217481
62983	134.27033976	34.4996034	Japan	Basic normalization	6.0	0.0522312840355947	0.221566880935021	0.350797256973252	0.350353595074454
63060	134.83827783	34.3629757	Japan	Basic normalization	6.0	0.0580243122560897	0.239375231417873	0.333041268382356	0.361514628921962
63253	129.32648321	34.4087206	Japan	Basic normalization	6.0	0.0410702231046083	0.161094552346201	0.446967945687511	0.299569574150201
63309	134.30790259	34.7159409	Japan	Basic normalization	6.0	0.0473846703361343	0.0980851506196038	0.540534928218899	0.249704539339901
63881	133.17450092	35.49857758	Japan	Basic normalization	6.0	0.150598362008198	0.174655968697164	0.572693686234953	0.269593140393687
63907	139.76285649	35.59302747	Japan	Basic normalization	6.0	0.0545613439029258	0.0304963699195969	0.669566814386195	0.182079366212111
63981	133.03086171	36.01498821	Japan	Basic normalization	6.0	0.172204204008977	0	0.432061182746554	0.302536422163927
63994	133.09814174	36.08364228	Japan	Basic normalization	6.0	0.168526899760513	0.0154151171447737	0.423133070491127	0.307104201083073
64000	133.01561791	36.09635291	Japan	Basic normalization	6.0	0.170625815103176	0.0154151171447737	0.428697114923758	0.305350147822841
64058	133.27930079	36.25109984	Japan	Basic normalization	6.0	0.160559877284042	0.0188567474661953	0.506387073324957	0.272457278744475
64462	138.39019794	38.04453445	Japan	Basic normalization	6.0	0.120917326012239	0.027425628272401	0.401911053139894	0.308173818854677
64825	140.00132975	40.00273788	Japan	Basic normalization	6.0	0.0743628615248125	0.199638000869262	0.367151805198926	0.34325776761538
64857	137.97790112	36.65226421	Japan	Basic normalization	6.0	0.0600602534603958	0.283668676128063	0.514230370605068	0.305049135440043
64875	152.327321	-3.80349893	Bismarck Archipelago	Basic normalization	6.0	0.514183660148142	0.372597735768574	0.318943625892737	0.521258513577604
64885	140.9485027	-5.33829242	Malay Archipelago	Basic normalization	6.0	0.366984408583085	0.126897814803275	0.364602881095029	0.395450560500469
64906	114.20670345	0.86011253	Malay Archipelago	Basic normalization	6.0	0.277344247137518	0.345882305269713	0.37686544489983	0.422562351373631
64967	126.63589868	-3.42787663	Malay Archipelago	Basic normalization	6.0	0.168607100607304	0.713613585322664	0.312627442615573	0.518523198689761
64978	133.77641676	-3.07859177	Malay Archipelago	Basic normalization	6.0	0.395084291700814	0.509343857462006	0.153766562329906	0.572633143050044
65026	116.15402341	-3.00408167	Malay Archipelago	Basic normalization	6.0	0.269934140746688	0.577334418773346	0.500166217517899	0.452316052337956
65125	100.32857273	-3.02796921	Malay Archipelago	Basic normalization	6.0	0.42790781828875	0.512698283072299	0.244961353829875	0.560491088024319
65132	129.46070524	-3.20138803	Malay Archipelago	Basic normalization	6.0	0.3009769486568	0.446370984239315	0.32944446995755	0.474955889689174
65160	150.66851957	-2.73030855	Bismarck Archipelago	Basic normalization	6.0	0.516469786815173	0.37585502741212	0.314971122720014	0.524232262588141
65161	151.98414347	-2.84622277	Bismarck Archipelago	Basic normalization	6.0	0.539314322939261	0.785309063344192	0.262384926140535	0.678085591411977
65287	133.51491918	-2.61790018	Malay Archipelago	Basic normalization	6.0	0.410268041548095	0.509343857462006	0.160632571823922	0.575843142597654
65292	133.39571477	-2.62168743	Malay Archipelago	Basic normalization	6.0	0.408860142870629	0.509343857462006	0.158343901992583	0.575948127684464
65304	133.41277172	-2.59603696	Malay Archipelago	Basic normalization	6.0	0.411370631347626	0.509343857462006	0.15859819864051	0.576696527730751
65315	133.74415097	-2.60293725	Malay Archipelago	Basic normalization	6.0	0.426414008188156	0.515778252901399	0.172852084343074	0.580053261987014
65325	133.53921209	-2.5616584	Malay Archipelago	Basic normalization	6.0	0.418379130873156	0.509343857462006	0.16368413159904	0.577719129482921
65326	133.78558436	-2.56128733	Malay Archipelago	Basic normalization	6.0	0.432771648374617	0.515778252901399	0.175903644118192	0.581375244155647
65329	133.48428557	-2.5807772	Malay Archipelago	Basic normalization	6.0	0.416123364032736	0.509343857462006	0.159361088584289	0.578047185051428
65330	100.07945195	-2.69711113	Malay Archipelago	Basic normalization	6.0	0.422111675888438	0.512824411031838	0.250482445209371	0.557073693145945
65332	133.72117379	-2.527558	Malay Archipelago	Basic normalization	6.0	0.431814156793421	0.515778252901399	0.175649347470266	0.581124696208105
65336	133.65054906	-2.51670829	Malay Archipelago	Basic normalization	6.0	0.428298904981213	0.515778252901399	0.176157940766119	0.579845117201155
65381	133.34004755	-2.45219664	Malay Archipelago	Basic normalization	6.0	0.430754868419297	0.509343857462006	0.160886868471848	0.582425054187857
65383	133.79272132	-2.44352996	Malay Archipelago	Basic normalization	6.0	0.451826760147903	0.504843791628199	0.215684501899456	0.573888249636338
65394	133.90906079	-2.43070922	Malay Archipelago	Basic normalization	6.0	0.470084084559189	0.504843791628199	0.555053352972678	0.473355966053198
65422	133.92486637	-2.36152206	Malay Archipelago	Basic normalization	6.0	0.483849568222798	0.504843791628199	0.556118066780311	0.477582547523969
65464	133.93193927	-2.29252872	Malay Archipelago	Basic normalization	6.0	0.498426529813854	0.50184994604327	0.56165246922277	0.479610808810529
65517	133.71975167	-2.20448111	Malay Archipelago	Basic normalization	6.0	0.489864692316488	0.515778252901399	0.504521840081408	0.500373516594341
65605	133.8915419	-2.12055095	Malay Archipelago	Basic normalization	6.0	0.526037774424824	0.504843791628199	0.485163608476341	0.515234747854362
65612	133.85559462	-2.11931673	Malay Archipelago	Basic normalization	6.0	0.523200126901812	0.504843791628199	0.50536693186587	0.507554773014022
65700	99.66976246	-2.19968817	Malay Archipelago	Basic normalization	6.0	0.404276112564808	0.475898490498118	0.233669813405793	0.544440370572281
65762	125.95573313	-2.21123118	Malay Archipelago	Basic normalization	6.0	0.154755098607878	0.588530509501986	0.401655240415816	0.454986871119015
65763	147.38974411	-2.04578533	Bismarck Archipelago	Basic normalization	6.0	0.952763170379677	0.574749786130768	0.334310093212106	0.704837140470298
65792	132.0759958	-1.98114843	Malay Archipelago	Basic normalization	6.0	0.60809248566165	0.506556558132474	0.244327694596171	0.618188535127899
65798	146.91238856	-2.08879889	Bismarck Archipelago	Basic normalization	6.0	0.948256179454553	0.597796418059293	0.333579517091315	0.71293755409156
65880	136.2852946	-1.91159599	Malay Archipelago	Basic normalization	6.0	0.544182434565606	0.321865154414268	0.285658378858515	0.524281651225658
65891	137.20279477	-1.90733553	Malay Archipelago	Basic normalization	6.0	0.669334298968723	0.37432997882694	0.158029690165812	0.610992077053708
65902	104.57023675	-1.93203307	Malay Archipelago	Basic normalization	6.0	0.37563113425196	0.468614229150741	0.44006459620505	0.468770315884369
65907	131.95302579	-1.88367852	Malay Archipelago	Basic normalization	6.0	0.513709901093156	0.506556558132474	0.244073397948245	0.587221876762925
65936	137.30318971	-1.80902212	Malay Archipelago	Basic normalization	6.0	0.6527814382714	0.361148257163634	0.170623152391608	0.598977658197934
65945	125.77670497	-1.85963249	Malay Archipelago	Basic normalization	6.0	0.156148419076282	0.470830585378147	0.256660151270194	0.464903526295333
65984	134.18436714	-1.83938686	Malay Archipelago	Basic normalization	6.0	0.607959522713873	0.477358202042403	0.276529995897069	0.598766712815073
66028	137.32794711	-1.76584855	Malay Archipelago	Basic normalization	6.0	0.656572396979603	0.361148257163634	0.177489161885624	0.5984094859488
66051	130.13107204	-1.87832272	Malay Archipelago	Basic normalization	6.0	0.36500225303741	0.623384598477269	0.486045796984308	0.5007468516085
66067	149.92662848	-1.66747094	Bismarck Archipelago	Basic normalization	6.0	0.813796534390182	0.681094538308611	0.341564417869596	0.71286726627678
66087	149.97571523	-1.66336429	Bismarck Archipelago	Basic normalization	6.0	0.80971018703774	0.681094538308611	0.341564417869596	0.711809485566168
66098	136.20459399	-1.75205462	Malay Archipelago	Basic normalization	6.0	0.569218636012036	0.3242072307647	0.460752172328522	0.478580128349952
66138	108.89194176	-1.607982	Malay Archipelago	Basic normalization	6.0	0.327438289623652	0.537850055878092	0.355144954280456	0.503161270024743
66171	105.98736434	-2.25307343	Malay Archipelago	Basic normalization	6.0	0.365839232517759	0.443562259742994	0.301597635868111	0.502407025525412
66192	127.39167312	-1.50447364	Malay Archipelago	Basic normalization	6.0	0.211711800015679	0.562089515228391	0.202640399249522	0.519253122517011
66301	131.32193077	-1.38689364	Malay Archipelago	Basic normalization	6.0	0.317956067435643	0.480678437333891	0.272113794624288	0.507938099113538
66317	127.73915876	-1.56104181	Malay Archipelago	Basic normalization	6.0	0.245717440876955	0.562089515228391	0.241440468466799	0.518766206537455
66493	127.58180311	-1.23438766	Malay Archipelago	Basic normalization	6.0	0.226104965281476	0.562089515228391	0.190942753444902	0.526374780591637
66522	123.140755	-1.37495747	Sulawesi	Basic normalization	6.0	0.150180010500006	0.454669867841478	0.241128770947901	0.463619584837647
66692	134.88484975	-1.03470381	Malay Archipelago	Basic normalization	6.0	0.514001704650409	0.469083461436443	0.34298080961725	0.545522181812609
66704	98.92813518	-1.37509226	Malay Archipelago	Basic normalization	6.0	0.342075407633374	0.545708969904635	0.387410682372363	0.500118302020527
66710	130.8843629	-1.10075977	Malay Archipelago	Basic normalization	6.0	0.301514712789393	0.504860956022595	0.451386510547869	0.453823332233545
66733	117.37549909	-0.87083051	Malay Archipelago	Basic normalization	6.0	0.351422965446956	0.588500813670974	0.236659041254868	0.560718521983254
66773	117.34312026	-0.85261919	Malay Archipelago	Basic normalization	6.0	0.353370447588113	0.556276361352401	0.230376747276127	0.553495966675502
66790	130.65677839	-0.84851261	Malay Archipelago	Basic normalization	6.0	0.287243593306029	0.448494748691055	0.425934384987549	0.439962221586628
66794	117.46563534	-0.769618	Malay Archipelago	Basic normalization	6.0	0.35805683713059	0.556276361352401	0.240802909841115	0.55217740437712
66798	109.60450503	-0.76267294	Malay Archipelago	Basic normalization	6.0	0.340593464084397	0.558827028197424	0.17465765491013	0.564571779729038
66805	109.59189302	-0.72860352	Malay Archipelago	Basic normalization	6.0	0.3413448662404	0.528298313900136	0.175813157679036	0.555680567633737
66811	117.41487308	-0.73250531	Malay Archipelago	Basic normalization	6.0	0.357689547036719	0.556276361352401	0.232156823811613	0.554416532941848
66822	117.3118298	-0.76598861	Malay Archipelago	Basic normalization	6.0	0.354554932959223	0.547589386259009	0.226061623537306	0.552453958152635
66827	109.48498056	-0.70655214	Malay Archipelago	Basic normalization	6.0	0.341422013774079	0.528298313900136	0.191579549850481	0.551672998762679
66829	117.51428348	-0.74622866	Malay Archipelago	Basic normalization	6.0	0.365274291495429	0.547589386259009	0.248694025202766	0.549723830136613
66831	109.47029383	-0.8311817	Malay Archipelago	Basic normalization	6.0	0.336566831811497	0.590839071851459	0.203536840301869	0.565210616169572
66839	117.50239701	-0.67714439	Malay Archipelago	Basic normalization	6.0	0.35916316182776	0.547589386259009	0.245133872131795	0.548728401515692
66862	117.48622292	-0.64336065	Malay Archipelago	Basic normalization	6.0	0.359377499731316	0.547589386259009	0.241065125764971	0.549922018087706
66869	135.88344442	-0.9259009	Malay Archipelago	Basic normalization	6.0	0.485781149443637	0.245837218200962	0.395731484313187	0.44980855751086
66873	109.40229176	-0.64977013	Malay Archipelago	Basic normalization	6.0	0.345310464246125	0.528298313900136	0.197428372752791	0.55138091207187
66875	117.37672625	-0.75479159	Malay Archipelago	Basic normalization	6.0	0.36181122679006	0.547589386259009	0.234707709566808	0.55245546141537
66884	127.37098876	-0.63603009	Malay Archipelago	Basic normalization	6.0	0.250235338132855	0.522365635282592	0.283543313510683	0.496817981934879
66918	117.42455302	-0.61659841	Malay Archipelago	Basic normalization	6.0	0.364127015017987	0.547589386259009	0.232673336383396	0.553762556288482
66965	127.28563061	-0.50422662	Malay Archipelago	Basic normalization	6.0	0.238854600255324	0.522365635282592	0.286086279989948	0.49280727304132
67035	121.80360865	-0.48275255	Sulawesi	Basic normalization	6.0	0.208005709229425	0.431606838091573	0.249414119054021	0.469478546695018
67036	117.53369746	-0.51039193	Malay Archipelago	Basic normalization	6.0	0.362711219343476	0.547589386259009	0.24182801570875	0.55079319486957
67044	130.590133	-0.46714022	Malay Archipelago	Basic normalization	6.0	0.275422865982323	0.440831968331259	0.321726492064199	0.468322113762997
67080	117.49294458	-0.42601957	Malay Archipelago	Basic normalization	6.0	0.360765617303712	0.547589386259009	0.229367479960351	0.55356953434324
67103	117.46195436	-0.38339277	Malay Archipelago	Basic normalization	6.0	0.359797678758822	0.547589386259009	0.221738580522555	0.555312968434972
67108	121.9610446	-0.38430068	Sulawesi	Basic normalization	6.0	0.211067203615645	0.407115767573159	0.229505171085282	0.469480014968426
67146	127.56357327	-0.59206827	Malay Archipelago	Basic normalization	6.0	0.247820488129392	0.522365635282592	0.333992065811849	0.48102013075509
67147	130.50477258	-0.31532963	Malay Archipelago	Basic normalization	6.0	0.272059965438893	0.440831968331259	0.640871524290543	0.360225386391337
67169	122.10150144	-0.36691867	Sulawesi	Basic normalization	6.0	0.208208550971809	0.445117283119117	0.215859407891028	0.482966914424081
67195	122.19528537	-0.25388675	Sulawesi	Basic normalization	6.0	0.21175968793237	0.611236819023786	0.223167885704742	0.527145570923397
67197	122.31742079	-0.27212451	Sulawesi	Basic normalization	6.0	0.205640441721277	0.695925681660168	0.207307942521333	0.551078602005578
67199	109.10323985	-0.24359315	Malay Archipelago	Basic normalization	6.0	0.352363536389544	0.528298313900136	0.210143205149117	0.55026830178967
67216	109.12699032	-0.18835642	Malay Archipelago	Basic normalization	6.0	0.357453661604648	0.528298313900136	0.203785788950954	0.553575297169069
67236	109.11028999	-0.14429776	Malay Archipelago	Basic normalization	6.0	0.368311945731744	0.528298313900136	0.203785788950954	0.557056526163864
67274	103.53659237	-0.10061021	Malay Archipelago	Basic normalization	6.0	0.305901078131277	0.50714355630856	0.167502041215452	0.540775279430468
67283	109.15736849	-0.12793355	Malay Archipelago	Basic normalization	6.0	0.358311753751199	0.528298313900136	0.195393999569379	0.556045883963879
67336	103.62615531	-0.03018395	Malay Archipelago	Basic normalization	6.0	0.305682063539848	0.50714355630856	0.180979763555558	0.537258399398554
67340	130.83899234	-0.20755368	Malay Archipelago	Basic normalization	6.0	0.288098074164166	0.440831968331259	0.555884546753995	0.393384582553335
67381	109.20661314	0.03369082	Malay Archipelago	Basic normalization	6.0	0.358656872394997	0.528298313900136	0.177084640918669	0.56084735551376
67382	129.46641148	-0.1005776	Malay Archipelago	Basic normalization	6.0	0.265577424411625	0.561976409980137	0.330101091692563	0.499239768764334
67882	127.41192557	0.68756167	Malay Archipelago	Basic normalization	6.0	0.236409602727401	0.6947843621301	0.158412607645845	0.571437457956139
68011	127.34116238	0.80673321	Malay Archipelago	Basic normalization	6.0	0.239416427516535	0.694696048434892	0.233652625875371	0.554723719497979
68571	110.48140186	1.57089593	Malay Archipelago	Basic normalization	6.0	0.384721813629685	0.572306600508331	0.167851379314707	0.584616965873013
68598	110.25991226	1.6743265	Malay Archipelago	Basic normalization	6.0	0.380354751130102	0.552409347771489	0.187045391381014	0.572510330955008
68612	110.43289876	1.65724587	Malay Archipelago	Basic normalization	6.0	0.386800225002717	0.550701659764663	0.240622293774764	0.559961640839183
68642	110.34267765	1.72404299	Malay Archipelago	Basic normalization	6.0	0.382729415958714	0.550701659764663	0.197604473134865	0.570083146891839
68705	117.66229556	2.07381888	Malay Archipelago	Basic normalization	6.0	0.39683998973713	0.588336202594336	0.151163188659606	0.597367344898343
68715	117.80426825	2.06255519	Malay Archipelago	Basic normalization	6.0	0.393723578573528	0.588336202594336	0.173286997029214	0.591059493992489
68716	111.3106918	2.0867086	Malay Archipelago	Basic normalization	6.0	0.425302011352349	0.537054565093786	0.503384533967952	0.486439870835686
68734	111.25701293	2.10158347	Malay Archipelago	Basic normalization	6.0	0.422345513847512	0.537054565093786	0.525169472846172	0.478268324275769
68740	117.87340394	2.11053673	Malay Archipelago	Basic normalization	6.0	0.386800871211424	0.594286315587847	0.191016012494808	0.586105359285757
68749	117.76276746	2.13711373	Malay Archipelago	Basic normalization	6.0	0.395687048681596	0.588336202594336	0.170998327197875	0.592278829302709
68751	117.74451053	2.17577538	Malay Archipelago	Basic normalization	6.0	0.393959630433982	0.594286315587847	0.17626680691507	0.592172618915352
68761	117.85891085	2.1753109	Malay Archipelago	Basic normalization	6.0	0.389325545167768	0.594286315587847	0.19305038567822	0.586452224845861
68763	117.8681858	2.14287606	Malay Archipelago	Basic normalization	6.0	0.388544079456856	0.594286315587847	0.193813275621999	0.585995662348807
68767	117.91088793	2.18071846	Malay Archipelago	Basic normalization	6.0	0.384815270104579	0.594286315587847	0.201950768355648	0.582674584026877
68777	128.01524528	0.87124031	Malay Archipelago	Basic normalization	6.0	0.273336896394759	0.543910744184365	0.365928483225681	0.485168362861043
68813	111.28279825	2.18988364	Malay Archipelago	Basic normalization	6.0	0.423815488046642	0.537054565093786	0.204706924938087	0.577674354443974
68846	111.24503641	2.32417169	Malay Archipelago	Basic normalization	6.0	0.424548362088307	0.54428600153618	0.225119554732911	0.574759749174485
68912	128.45662475	2.3163629	Malay Archipelago	Basic normalization	6.0	0.23787470025916	0.505870193849124	0.316268683206888	0.478693439820341
68970	125.4009619	2.73695964	Sulawesi	Basic normalization	6.0	0.756013177524217	0.650427388885699	0.38227313026156	0.671999311259382
68983	117.68709808	2.82237892	Malay Archipelago	Basic normalization	6.0	0.464216263588335	0.594533964486514	0.212134520113274	0.607536444127271
69004	117.63773446	2.88181134	Malay Archipelago	Basic normalization	6.0	0.476969669780995	0.594533964486514	0.204505620675478	0.613981174772182
69017	117.65934146	2.91541914	Malay Archipelago	Basic normalization	6.0	0.484473537638978	0.594533964486514	0.207048587154743	0.615967060639099
69043	117.62648112	2.95402113	Malay Archipelago	Basic normalization	6.0	0.492283896479341	0.594533964486514	0.203488434083772	0.619632428326477
69060	117.51923388	2.97704834	Malay Archipelago	Basic normalization	6.0	0.494631249052195	0.594533964486514	0.184924778785136	0.625127626495959
69176	117.37473991	3.07444845	Malay Archipelago	Basic normalization	6.0	0.534668982505764	0.594533964486514	0.166106826838573	0.643814504559729
69182	117.42411202	3.07791568	Malay Archipelago	Basic normalization	6.0	0.530451400663696	0.594533964486514	0.174498616220149	0.640320623685646
69266	117.44858005	3.29694115	Malay Archipelago	Basic normalization	6.0	0.545353773132096	0.594533964486514	0.184924778785136	0.643035931854157
69333	117.41246173	3.40241075	Malay Archipelago	Basic normalization	6.0	0.52542994864574	0.594533964486514	0.178313065939046	0.637622877362628
69363	117.57421029	3.49711071	Malay Archipelago	Basic normalization	6.0	0.50997037877198	0.594533964486514	0.204759917323405	0.625545225746857
69370	117.4667284	3.53282541	Malay Archipelago	Basic normalization	6.0	0.508573183532066	0.594533964486514	0.187976338560254	0.629292736270656
69380	117.34439362	3.51613789	Malay Archipelago	Basic normalization	6.0	0.505625307670196	0.594286315587847	0.1688922041252	0.632816288897451
69401	117.46587347	3.68908893	Malay Archipelago	Basic normalization	6.0	0.468211408575623	0.594533964486514	0.182890405601724	0.616332030276862
69403	125.54140333	3.55389437	Sulawesi	Basic normalization	6.0	0.844389736127402	0.61019413296621	0.355206107333077	0.690232467804698
69416	117.63748915	3.7040548	Malay Archipelago	Basic normalization	6.0	0.454845146178558	0.594286315587847	0.198644911932603	0.607641038168643
69435	117.76954741	3.82674619	Malay Archipelago	Basic normalization	6.0	0.45321060647542	0.607591422091528	0.211892148876618	0.607800194637695
69442	98.63909157	3.90217998	Malay Archipelago	Basic normalization	6.0	0.240987009280267	0.457774111662567	0.508844302310178	0.401680988163684
69470	126.67037608	3.92459925	Malay Archipelago	Basic normalization	6.0	0.451102905262589	0.609318159845932	0.227710308626683	0.603446432694016
69471	117.53814241	3.95959457	Malay Archipelago	Basic normalization	6.0	0.42974944994102	0.594286315587847	0.174232433731657	0.604953184691833
69504	117.57705436	4.18926541	Malay Archipelago	Basic normalization	6.0	0.421213997038933	0.599270887860876	0.159313025733003	0.6070498977124
69512	117.57088936	4.22585216	Malay Archipelago	Basic normalization	6.0	0.417171329165799	0.599270887860876	0.155244279366179	0.606602503773761
69520	117.59533126	4.26778708	Malay Archipelago	Basic normalization	6.0	0.418696738582111	0.576473071033544	0.16650729608323	0.597631669664817
69521	117.61104779	4.2957696	Malay Archipelago	Basic normalization	6.0	0.42491459515594	0.576473071033544	0.166761592731157	0.599688971780812
69561	126.7805529	4.2873589	Malay Archipelago	Basic normalization	6.0	0.424822434746292	0.641513947685048	0.386370222402636	0.557816019960938
69679	119.47587045	4.7805022	Malay Archipelago	Basic normalization	6.0	0.511722345773382	1	0.22764182151922	0.716748090242225
69867	120.05367324	5.19445996	Malay Archipelago	Basic normalization	6.0	0.430985135255999	0.616270298633985	0.389547128096115	0.551042793073092
69883	118.92364588	5.38830694	Malay Archipelago	Basic normalization	6.0	0.572990100774533	0.539012009247859	0.279815418633833	0.60792581591501
70052	101.52809706	-0.45722896	Malay Archipelago	Basic normalization	6.0	0.333123862042117	0.38714026156458	0.340432158468975	0.462984160539931
70129	117.97285061	5.76871083	Malay Archipelago	Basic normalization	6.0	0.510879343426182	0.510709233300321	0.187554018672989	0.602644864599168
70161	118.18898949	5.83328577	Malay Archipelago	Basic normalization	6.0	0.538554521772283	0.510709233300321	0.219341099663805	0.603593859410682
70217	117.62885486	5.96413908	Malay Archipelago	Basic normalization	6.0	0.443439960967181	0.510709233300321	0.176364966164223	0.583174017577616
70612	122.0417077	6.57937496	Malay Archipelago	Basic normalization	6.0	0.207760360953144	0.675525355779568	0.396848314245516	0.496132931582194
71036	117.16682479	7.25396308	Malay Archipelago	Basic normalization	6.0	0.321360344822253	0.467304494509445	0.329439114842335	0.487439537496117
71344	117.02096615	7.94688442	Malay Archipelago	Basic normalization	6.0	0.25130646545386	0.347255660750647	0.436206052510803	0.394983908800007
71780	124.71776807	9.17182406	Malay Archipelago	Basic normalization	6.0	0.156527782041189	0.379797643567004	0.263328966176478	0.438614525612936
71795	123.58832036	9.18508635	Malay Archipelago	Basic normalization	6.0	0.148724988271355	0.738456581025249	0.219328020420692	0.541879510493169
72083	124.82972464	7.65892372	Malay Archipelago	Basic normalization	6.0	0.206872421525709	0.438911411987643	0.357721220061998	0.437417746359121
72174	125.62529555	9.85391979	Malay Archipelago	Basic normalization	6.0	0.19583365495934	0.456688841919238	0.34238697158874	0.444725874740435
72318	126.05428495	9.87347972	Malay Archipelago	Basic normalization	6.0	0.196842497401652	0.432371135181989	0.389551371535972	0.42237703894928
72435	124.20353029	9.85390532	Malay Archipelago	Basic normalization	6.0	0.156648960679346	0.544974068845236	0.337278342230282	0.461947116501856
72697	125.60491278	10.16851326	Malay Archipelago	Basic normalization	6.0	0.187612815646031	0.454338959031994	0.340801866210265	0.442433550271206
72867	122.61230018	10.57292687	Malay Archipelago	Basic normalization	6.0	0.11614545035452	0.61377163687221	0.324175234320596	0.474900284192304
73046	123.00541163	10.0281564	Malay Archipelago	Basic normalization	6.0	0.130672556151277	0.485593945178941	0.336924880294366	0.43868378576184
73315	123.71729301	10.31292894	Malay Archipelago	Basic normalization	6.0	0.139040116821974	0.616993937088363	0.215934614548753	0.51028971557623
73434	118.55951452	9.73218348	Malay Archipelago	Basic normalization	6.0	0.162226364740688	0.370623201035401	0.713947418958468	0.280976815426709
73593	124.82281819	10.8185725	Malay Archipelago	Basic normalization	6.0	0.172303544301507	0.502046501622942	0.297914127718965	0.465444664639653
73704	124.48385693	11.58563298	Malay Archipelago	Basic normalization	6.0	0.168046871546243	0.548551145699981	0.305511254872386	0.475251708549557
73804	124.32333903	11.78885705	Malay Archipelago	Basic normalization	6.0	0.15329050181319	0.582092366941142	0.337802789499236	0.471560823522188
73923	122.44095571	11.18920785	Malay Archipelago	Basic normalization	6.0	0.116704672217579	0.567205706902731	0.277346794613867	0.475377925707067
73968	119.9677142	11.82782839	Malay Archipelago	Basic normalization	6.0	0.0939832581358497	0.330607793215888	0.500225639808344	0.3298099355895
74317	120.08208038	12.1185399	Malay Archipelago	Basic normalization	6.0	0.10298457822088	0.43393237192483	0.555324702784631	0.344702461443385
74440	122.57630361	12.40787967	Malay Archipelago	Basic normalization	6.0	0.110690197130697	0.488335154429018	0.417873733726768	0.409371328371304
74500	123.59766205	12.18050567	Malay Archipelago	Basic normalization	6.0	0.140188135913517	0.637035148181069	0.233568893007414	0.511265801161772
74535	125.05392349	11.93768753	Malay Archipelago	Basic normalization	6.0	0.164351982112154	0.493275141273302	0.48915525129421	0.400106620972954
74732	121.06668386	12.95680567	Malay Archipelago	Basic normalization	6.0	0.102895731699696	0.484504807656283	0.392143533347115	0.414741265631794
74742	121.96920378	13.38982479	Malay Archipelago	Basic normalization	6.0	0.103061173527937	0.647566824675978	0.309769141294154	0.484672387853986
74890	124.23642111	13.78139443	Malay Archipelago	Basic normalization	6.0	0.192313853738925	0.541223319334828	0.425254419193094	0.443011263370612
75035	121.93863614	14.87212972	Malay Archipelago	Basic normalization	6.0	0.180100347662084	0.714359601547759	0.237756987072696	0.540779733069984
75315	121.42201772	15.94753029	Malay Archipelago	Basic normalization	6.0	0.128380375739924	0.333665322255761	0.314993018969702	0.403671265580054
75822	146.59147742	-42.02119318	Tasmania	Basic normalization	6.0	0.061378032186171	0.230463539266349	0.613901469849962	0.250177356146853
78193	165.48861259	-21.32620098	New Caledonia	Basic normalization	6.0	0.335785473806219	0.945433863883269	0.429951518773971	0.5926597073964
78721	179.95661124	-16.92701939	Fiji Islands	Basic normalization	6.0	0.102405922203823	0.599214539073191	0.313246354328583	0.470609940268106
80609	160.27463011	-11.66012874	Solomon Islands	Basic normalization	6.0	0.350456995045424	0.704934091175579	0.378887533142941	0.553843195573863
80624	153.47402997	-11.50585357	Malay Archipelago	Basic normalization	6.0	0.489035366698419	0.48301507671209	0.298093723988686	0.555648742763694
80636	154.14668962	-11.36208483	Malay Archipelago	Basic normalization	6.0	0.53985162635164	0.477090973597302	0.252137422743194	0.583651120135933
80952	165.9379812	-10.73700536	New Hebrides	Basic normalization	6.0	0.630303896934441	0.76588037575393	0.367935830327555	0.672907209385026
80975	152.72287315	-10.66206812	Malay Archipelago	Basic normalization	6.0	0.43505926334609	0.492240814990064	0.345079998606258	0.526485010930745
81032	150.84657904	-10.59269889	Malay Archipelago	Basic normalization	6.0	0.382219097399363	0.329761217246284	0.197238072504465	0.50416703219679
81055	123.13438702	-10.72015076	Malay Archipelago	Basic normalization	6.0	0.0626390966831359	0.730694442183701	0.412565220884615	0.470149998759205
81147	161.73537321	-10.25359702	Solomon Islands	Basic normalization	6.0	0.394983705735347	0.659505621176406	0.444479656400027	0.535003613716692
81155	161.81294942	-10.55391639	Solomon Islands	Basic normalization	6.0	0.380100924711315	0.670537355413041	0.406936846996061	0.545153294947746
81175	123.39409139	-10.22879176	Malay Archipelago	Basic normalization	6.0	0.0678567300585075	0.790412307128589	0.388972650275268	0.492570647792183
81296	151.0515696	-9.98488238	Malay Archipelago	Basic normalization	6.0	0.448029054749111	0.46208321926316	0.261993372348201	0.546058956855533
81410	150.66646543	-9.52745161	Malay Archipelago	Basic normalization	6.0	0.423056188153166	0.480205650201981	0.27059324839646	0.541280240826962
81430	119.96167013	-9.76268148	Malay Archipelago	Basic normalization	6.0	0.118793812601042	0.662937999408724	0.258913457489398	0.505821859363881
81441	160.16025304	-9.62275926	Solomon Islands	Basic normalization	6.0	0.382705221289845	0.54666599677807	0.392943356678271	0.511721129738694
81466	150.24236306	-9.34774774	Malay Archipelago	Basic normalization	6.0	0.452211519745287	0.493187108465193	0.233175742503086	0.565531796434267
81518	160.32040091	-9.14012598	Solomon Islands	Basic normalization	6.0	0.376100675928585	0.63387353488655	0.321101818860419	0.558715245518834
81542	159.11053497	-9.0639323	Solomon Islands	Basic normalization	6.0	0.376492991543122	0.703489432339252	0.328411224878054	0.5770054031554
81546	160.20022957	-9.0649402	Solomon Islands	Basic normalization	6.0	0.423786151471435	0.63387353488655	0.320593225564566	0.575202910914231
81561	143.41604734	-9.00244882	Malay Archipelago	Basic normalization	6.0	0.443885579141923	0.442458069374432	0.178996779196019	0.561214075704822
81571	152.75463067	-9.11148144	Malay Archipelago	Basic normalization	6.0	0.745837324225049	0.448707250191946	0.409618414655203	0.589517226762216
81742	115.54150405	-8.73880429	Malay Archipelago	Basic normalization	6.0	0.14517172015433	0.50657422472815	0.454928393244505	0.410930705504959
81979	157.99534832	-8.64061361	Solomon Islands	Basic normalization	6.0	0.395826014430136	0.748737420568038	0.251791994752895	0.617129900160311
82114	112.69734753	-8.44640897	Malay Archipelago	Basic normalization	6.0	0.201914004665624	0.349926639962085	0.589900698458247	0.32670410532579
82116	119.46306714	-8.57813684	Malay Archipelago	Basic normalization	6.0	0.128827871136854	0.76209480004347	0.530886050001687	0.463255467070312
82159	151.08118331	-8.54842984	Malay Archipelago	Basic normalization	6.0	0.46787850610958	0.477265527467728	0.360918582629722	0.52739627701922
82196	159.60175626	-8.46099878	Solomon Islands	Basic normalization	6.0	0.35088573103721	0.5577309975961	0.329316417081694	0.524696688233278
82248	123.92744603	-8.3649643	Malay Archipelago	Basic normalization	6.0	0.0498377232540729	0.514212069274834	0.203060463417866	0.466466594998612
82291	125.11196232	-9.24755818	Malay Archipelago	Basic normalization	6.0	0.0625178980356826	0.388336652177764	0.32020435085891	0.402833080501121
82295	138.36890568	-8.38937113	Malay Archipelago	Basic normalization	6.0	0.399016627891366	0.500122178998282	0.144547843612996	0.57333763820404
82308	160.94788356	-8.9179748	Solomon Islands	Basic normalization	6.0	0.370705503413515	0.603893855790387	0.370362069136897	0.532949680329296
82376	157.41473114	-8.30289933	Solomon Islands	Basic normalization	6.0	0.431467470104068	0.812741010449128	0.345835584035775	0.620227213497574
82448	116.33086197	-8.57722233	Malay Archipelago	Basic normalization	6.0	0.149079202124759	0.673186200134111	0.31532313569479	0.501851801331393
82475	124.14230248	-8.37217449	Malay Archipelago	Basic normalization	6.0	0.0514794267702443	0.514212069274834	0.198737420403115	0.467952108096107
82476	123.5408476	-8.38331263	Malay Archipelago	Basic normalization	6.0	0.0626882699239116	0.647275195451767	0.279299196557036	0.48284534954506
82505	157.14516511	-8.20809773	Solomon Islands	Basic normalization	6.0	0.443118608157789	0.621312069430737	0.349886071411622	0.56914989024673
82514	138.74913658	-8.28821041	Malay Archipelago	Basic normalization	6.0	0.414787063996335	0.500122178998282	0.131324417920817	0.581482806365858
82526	124.73174316	-8.2795282	Malay Archipelago	Basic normalization	6.0	0.052199020851687	0.614101760057228	0.208189567363789	0.490010113059168
82546	117.85805771	-8.63078748	Malay Archipelago	Basic normalization	6.0	0.140600840587937	0.638848450608206	0.296013473850604	0.495594558122269
82552	121.14350253	-8.60460855	Malay Archipelago	Basic normalization	6.0	0.105264514960215	0.565802102709218	0.328757749088021	0.457737402694984
82553	115.11618369	-8.35543077	Malay Archipelago	Basic normalization	6.0	0.166773371110329	0.549312897662171	0.328913294397652	0.468277189364031
82593	157.56838642	-8.26374435	Solomon Islands	Basic normalization	6.0	0.431121121435802	0.640940972772094	0.336619179357997	0.575114169139663
82632	157.07266599	-7.98937392	Solomon Islands	Basic normalization	6.0	0.466348177935045	0.748737420568038	0.232974042806332	0.648284343006824
82658	129.7247294	-7.9077422	Malay Archipelago	Basic normalization	6.0	0.0837070644003723	0.569728019067004	0.339591221753837	0.450737869804171
82695	144.86418595	-7.75557935	Malay Archipelago	Basic normalization	6.0	0.949661919051452	0.369819473286556	0.175968907836899	0.666353011705268
82725	144.46189536	-7.74539356	Malay Archipelago	Basic normalization	6.0	0.897184868064625	0.365863579539243	0.167747469552432	0.657971930134083
82750	158.54112456	-7.66929767	Solomon Islands	Basic normalization	6.0	0.333461710675819	0.57481653863131	0.33966847279735	0.521239273403953
82768	144.39771787	-7.68141671	Malay Archipelago	Basic normalization	6.0	0.914999078837695	0.365863579539243	0.156304120395739	0.663261547425678
82772	144.44091237	-7.64732075	Malay Archipelago	Basic normalization	6.0	0.947114607595641	0.365863579539243	0.152489670676841	0.669001776488399
82782	144.26587272	-7.62433728	Malay Archipelago	Basic normalization	6.0	0.873403627391124	0.39630455347561	0.140880953380325	0.670520843230277
82783	144.23133127	-7.64006958	Malay Archipelago	Basic normalization	6.0	0.86918291937221	0.39630455347561	0.141135250028252	0.669680835201146
82787	144.29420801	-7.61554795	Malay Archipelago	Basic normalization	6.0	0.890077759692047	0.39630455347561	0.140372360084472	0.673645793375341
82795	144.33549483	-7.62689585	Malay Archipelago	Basic normalization	6.0	0.90233723163386	0.39630455347561	0.143169623211664	0.675243290489219
82801	156.64088818	-7.73982826	Solomon Islands	Basic normalization	6.0	0.48932256328571	0.793020598710287	0.300929064779381	0.649787625204891
82807	126.30230198	-7.77903992	Malay Archipelago	Basic normalization	6.0	0.0626666958407765	0.739391492486619	0.368126563627418	0.483725142062173
82809	144.41021113	-7.57853962	Malay Archipelago	Basic normalization	6.0	0.946101069430128	0.39630455347561	0.138083690253133	0.683074047624007
82824	144.7342865	-7.58436782	Malay Archipelago	Basic normalization	6.0	0.954132424219264	0.369819473286556	0.149267759804614	0.672098514996606
82825	144.57292707	-7.57480956	Malay Archipelago	Basic normalization	6.0	0.97105732040411	0.398761566250969	0.144464870448008	0.686289388208867
82828	144.62575696	-7.59667734	Malay Archipelago	Basic normalization	6.0	0.967298431856648	0.398761566250969	0.148279320166906	0.685097031719257
82831	144.68081432	-7.54591026	Malay Archipelago	Basic normalization	6.0	0.97500485839067	0.398761566250969	0.14065042072911	0.687485782961168
82847	159.16974592	-8.01980039	Solomon Islands	Basic normalization	6.0	0.369801360825387	0.57481653863131	0.349980526123143	0.529864282093723
82878	144.68509855	-7.5051061	Malay Archipelago	Basic normalization	6.0	0.976032342695842	0.415253255608088	0.135190340884925	0.694980210880814
82927	144.63310613	-7.50247847	Malay Archipelago	Basic normalization	6.0	0.975666805391832	0.410045681431791	0.147098076388828	0.690759247653925
82941	158.34526495	-7.51059508	Solomon Islands	Basic normalization	6.0	0.356343466929088	0.57481653863131	0.342211439276616	0.527843226948063
82943	144.72764102	-7.48390972	Malay Archipelago	Basic normalization	6.0	0.954268169775943	0.410045681431791	0.145826593149196	0.688142355343668
82948	144.57519817	-7.50496976	Malay Archipelago	Basic normalization	6.0	0.974558050321062	0.410045681431791	0.146335186445049	0.690758159143488
82960	144.60044044	-7.46446797	Malay Archipelago	Basic normalization	6.0	0.988316118484545	0.410045681431791	0.142266440078224	0.693187043151567
82998	144.56161915	-7.43285285	Malay Archipelago	Basic normalization	6.0	1	0.410045681431791	0.135654727232135	0.695692241262283
83044	138.36664586	-7.90386079	Malay Archipelago	Basic normalization	6.0	0.426381466025537	0.500122178998282	0.179895077674783	0.573414439197103
83118	139.656236	-7.25437688	Malay Archipelago	Basic normalization	6.0	0.450764054407535	0.415905719484164	0	0.594015640867659
83162	131.40712398	-7.58712221	Malay Archipelago	Basic normalization	6.0	0.162329941214394	0.674293856906678	0.321949549327397	0.50396154521785
83180	155.82221167	-7.10924393	Solomon Islands	Basic normalization	6.0	0.505931965330495	0.770875216086276	0.292205306168459	0.652870081711476
83295	155.76231743	-7.0478718	Solomon Islands	Basic normalization	6.0	0.503279170192553	0.770875216086276	0.293476789408092	0.651496643229131
83373	138.9700489	-7.0336643	Malay Archipelago	Basic normalization	6.0	0.46220981145926	0.444502033561533	0.0622381928793934	0.594254955728815
83392	156.0716981	-6.91250599	Solomon Islands	Basic normalization	6.0	0.495491549683324	0.745786775918047	0.283303128670593	0.644725849753237
83471	138.77487721	-6.72758436	Malay Archipelago	Basic normalization	6.0	0.50128426698399	0.36586306963998	0.0732597632205911	0.579274483549626
83480	156.92614775	-7.02167868	Solomon Islands	Basic normalization	6.0	0.476111225032495	0.57505891149447	0.332663993556722	0.571065602820272
83623	134.49098696	-6.39546615	Malay Archipelago	Basic normalization	6.0	0.400996213098823	0.90119459775318	0.292793791554115	0.642948384858123
83698	134.25983713	-6.58058898	Malay Archipelago	Basic normalization	6.0	0.399458480454237	0.90119459775318	0.31440900662787	0.636735534175295
83773	134.24681973	-6.1654985	Malay Archipelago	Basic normalization	6.0	0.406881998905421	0.90119459775318	0.297116834568866	0.643977254320615
83819	134.55197441	-6.14032708	Malay Archipelago	Basic normalization	6.0	0.419875649316397	0.732858801331591	0.349229108294194	0.594284528289548
83847	109.94404036	-7.29878737	Malay Archipelago	Basic normalization	6.0	0.281844164226797	0.369615004059757	0.388275570333508	0.426886870604346
83984	134.70755437	-5.76816531	Malay Archipelago	Basic normalization	6.0	0.441713056107308	0.732858801331591	0.227409892981831	0.636156885674701
84060	138.29989068	-5.63795425	Malay Archipelago	Basic normalization	6.0	0.680122796395982	0.416630236970562	0.0888949947433233	0.643366808192677
84067	132.7233379	-5.78667549	Malay Archipelago	Basic normalization	6.0	0.315826074689115	0.541479859339829	0.379261011508595	0.493139620533799
84106	134.64690538	-5.64672111	Malay Archipelago	Basic normalization	6.0	0.444043891236871	0.732858801331591	0.237073165603039	0.634535347006162
84144	134.49138923	-5.80676416	Malay Archipelago	Basic normalization	6.0	0.427310279496064	0.732858801331591	0.244702065040835	0.62632800890541
84151	132.78045205	-5.61626476	Malay Archipelago	Basic normalization	6.0	0.316134138115187	0.57170711278056	0.307546881960338	0.524360245742586
84232	147.91994005	-5.63464909	Bismarck Archipelago	Basic normalization	6.0	0.580997672642149	0.519477077889607	0.254029311379715	0.611194339090718
84252	138.15391331	-5.60308058	Malay Archipelago	Basic normalization	6.0	0.667752782257976	0.416630236970562	0.103389903675135	0.637207847834288
84272	134.59054499	-5.50125377	Malay Archipelago	Basic normalization	6.0	0.442156079452736	0.732858801331591	0.242667691857422	0.6323684828686
84281	155.3088535	-6.22503812	Solomon Islands	Basic normalization	6.0	0.467321314144493	0.527237405778194	0.355575847855427	0.545338230725142
84306	148.08235366	-5.40883071	Bismarck Archipelago	Basic normalization	6.0	0.571488032904606	0.6586938719767	0.220693382579575	0.664453095972073
84350	137.83111733	-5.3370512	Malay Archipelago	Basic normalization	6.0	0.625454158592436	0.474667763023564	0.121477605072211	0.642181984137195
84357	133.045167	-5.5762008	Malay Archipelago	Basic normalization	6.0	0.332581882313492	0.557437766929807	0.312045103100568	0.52392475339851
84437	137.74824678	-5.14325319	Malay Archipelago	Basic normalization	6.0	0.59925346646794	0.432431444170598	0.438085296776353	0.530572578664532
84439	137.58813731	-5.12222952	Malay Archipelago	Basic normalization	6.0	0.584173596067687	0.432431444170598	0.450508577197167	0.521666196515319
84455	121.94106427	-5.26884006	Sulawesi	Basic normalization	6.0	0.106560904000512	0.504355339880796	0.235474693565456	0.467923481471935
84458	137.65095767	-5.13768143	Malay Archipelago	Basic normalization	6.0	0.590303976439227	0.433203925305306	0.45473883227597	0.522529041412517
84482	154.62667631	-5.22169741	Solomon Islands	Basic normalization	6.0	0.456835625473591	0.637230394937967	0.305561912503722	0.592245962078326
84506	137.4015378	-5.02265774	Malay Archipelago	Basic normalization	6.0	0.572870094783431	0.433203925305306	0.459001252042138	0.515469716843752
84540	137.06654513	-4.8759714	Malay Archipelago	Basic normalization	6.0	0.557895675016365	0.422527497618105	0.134304881048406	0.600828185385318
84549	136.84324699	-4.87013033	Malay Archipelago	Basic normalization	6.0	0.553945098371578	0.422527497618105	0.149308383276071	0.596175963215285
84581	146.22820148	-4.79404795	Bismarck Archipelago	Basic normalization	6.0	0.668697605353659	0.5882169323159	0.1886592757596	0.682220357197228
84651	122.51701628	-5.02061144	Sulawesi	Basic normalization	6.0	0.103281904661759	0.620486247709518	0.236540105811773	0.496778898377526
84675	145.97396576	-4.64363779	Bismarck Archipelago	Basic normalization	6.0	0.708636766822777	0.560861114272704	0.172146512450007	0.688534022258538
84676	136.03725397	-4.54869056	Malay Archipelago	Basic normalization	6.0	0.583731227891402	0.403949963251758	0.144016004293873	0.600068957715756
84702	154.21101596	-4.51276321	Solomon Islands	Basic normalization	6.0	0.485798790606104	0.690666293477199	0.349130092972605	0.605627154147775
84712	122.91274594	-5.07561192	Sulawesi	Basic normalization	6.0	0.101418507861895	0.555404157779976	0.415712346646151	0.42812073654879
84751	150.61521493	-5.47424251	Bismarck Archipelago	Basic normalization	6.0	0.587120034600919	0.484425194447271	0.299325105387214	0.587906759550337
84757	152.45829988	-4.17191609	Bismarck Archipelago	Basic normalization	6.0	0.432526313955716	0.525583831756254	0.278502888046987	0.556543384994079
84825	134.85002424	-3.96816131	Malay Archipelago	Basic normalization	6.0	0.497058027353845	0.414902424132572	0.174469993352882	0.570133642404972
84832	134.70582397	-3.9485651	Malay Archipelago	Basic normalization	6.0	0.488138387500891	0.414902424132572	0.178793036367632	0.566291322915174
84895	144.21763293	-3.79237589	Malay Archipelago	Basic normalization	6.0	0.645733253547563	0.387999758963532	0.201167203350416	0.5989574920799
84943	128.14732945	-3.64732192	Malay Archipelago	Basic normalization	6.0	0.266146486793461	0.636180546495927	0.342042544272501	0.517791208971941
85054	113.38306528	-3.27694674	Malay Archipelago	Basic normalization	6.0	0.317879672191195	0.581703875223516	0.199309043297439	0.557635238342568
85098	121.11375413	-2.01206276	Sulawesi	Basic normalization	6.0	0.226520688071554	0.183800355832865	0.320806818381629	0.387306490957751

## Sheet: Fig3
ID.islands	Archip	Method	RCP	LCC.island	LCC.buffer100	LCC.buffer500	Ecological.redundancy	Habitat.specialization	Dietary.specialization	Generation.length	Geographic.isolation	Protected.areas	Phylogenetic.distinctiveness	Extinction.rate	Exposure	Sensitivity	Adaptive.capacity	Vulnerability
0	West Indies	Basic normalization	6.0	0.0781362273954592	0.0723085244622645	0.0908706164097335	0.4	0.895927601809955	0.59919028340081	0.725841008189253	0.852434456928839	0.141114873115446	0.846930626348983	0.33195020746888	0.111009171918712	0.443820991533377	0.67790813897903	0.309428363854395
11221	West Indies	Basic normalization	6.0	0.20882694621591	0.254153373427638	0.381719653429147	0.825	0.705882352941176	0.652631578947368	0.685470948929067	0.771535580524345	0.0395122350223836	0.493987227448497	0.769230769230769	0.395510797484833	0.563202602617407	0.644582713447147	0.440016431288227
11229	West Indies	Basic normalization	6.0	0.247210453747809	0.209625270229069	0.341309168893467	0.86	0.647058823529412	0.710526315789474	0.6879896655354	0.765543071161049	0.133915095591381	0.525436874078048	0.232558139534884	0.373559630864987	0.580814321963516	0.503080649894534	0.484222183002043
11384	West Indies	Basic normalization	6.0	0.216616299391269	0.177707846711253	0.263487827691742	0.9	0.75	0.782894736842105	0.705724085358369	0.81123595505618	0.128013030723587	0.554944986669088	0.833333333333333	0.307391314206541	0.692984705938002	0.730561451175519	0.433251354958848
11431	West Indies	Basic normalization	6.0	0.109958146376402	0.168749900369034	0.273319280193977	1	0.776470588235294	0.652631578947368	0.681548037540523	0.799250936329588	0	0.479603697139201	1	0.257512839100505	0.679522654444946	0.714037759126596	0.419909631083968
11797	West Indies	Basic normalization	6.0	0.0694130970361216	0.0392491278465025	0.217119116259353	0.58	0.882352941176471	0.710526315789474	0.670761781143929	0.841947565543071	0.00616141357636162	0.667303728471962	0.185185185185185	0.150835687869648	0.551003926160104	0.517727676810006	0.40657740602243
11801	West Indies	Basic normalization	6.0	0.0693270838510815	0.0259545116571794	0.0828386953622392	0.183333333333333	0.923076923076923	0.688259109311741	0.645650578426824	0.830711610486891	0	0.69701967475538	0.467289719626168	0.0812120871007882	0.356874583172443	0.617680208796873	0.292473598876287
12632	West Indies	Basic normalization	6.0	0.0275958868362925	0.0184719142500891	0.0391674449601769	0.86	1	0.517543859649123	0.640876555285448	0.687640449438202	0.147628866809692	0.658201704233837	0.547945205479452	0.0374158980155145	0.635129963946881	0.633430737983805	0.37791529157884
13360	West Indies	Basic normalization	6.0	0.0257266356957446	0.0195722202266333	0.0424421560730705	0	0.975778546712803	0.761609907120743	0.687459332545262	0.506367041198502	0.97569402647618	0.820950518077567	0.818181818181818	0.0385973906821654	0.349427415475372	1	0.186626721673462
13534	West Indies	Basic normalization	6.0	0.026447661828915	0.0184280157127086	0.0409779792245861	0.1	0.992647058823529	0.746710526315789	0.706284926882626	0.486142322097378	0.772779801540038	0.787077231937228	0.75	0.0377074845982797	0.407569181618011	0.889601165174686	0.227663495495334
13567	West Indies	Basic normalization	6.0	0.0293038154061173	0.0227611446856385	0.166014544676	0.23	0.957983193277311	0.696741854636592	0.737387078554119	0.810486891385768	0.113756045192869	0.907002421615506	0.266990291262136	0.10005323952592	0.444376073777166	0.652720138207919	0.315474836487567
53698	Madagascar	Basic normalization	6.0	0.00588182656222083	0	0	1	0.538699690402477	0.451523545706371	0.572217942466351	0.210486891385768	0	0.528490821742768	0	0	0.415654833843697	0.191271064478904	0.436489456250855
53944	Madagascar	Basic normalization	6.0	0.0137472977893571	0.00750315054570201	0.0370894991006446	0.917647058823529	0.631578947368421	0.451523545706371	0.726270715164115	0.267415730337079	0	0.602122815885022	0	0.0247345068863122	0.494871197172863	0.235594642724165	0.447805579870569
54036	Madagascar	Basic normalization	6.0	0.0301054152257682	0.0119212480812583	0.0470064323657755	1	0.417112299465241	0.736842105263158	0.574614331137291	0.175280898876405	0	0.595630807604703	0	0.0392066205227133	0.495616517057971	0.202112208943968	0.459955232784381
54116	Madagascar	Basic normalization	6.0	0.0195022741446414	0.0125255971140432	0.0649902043604634	1	0.470588235294118	0.729824561403509	0.626364901891193	0.347565543071161	0	0.565478190333669	0	0.0429716151161394	0.542887145087116	0.250364045786923	0.459536306785147
54284	Madagascar	Basic normalization	6.0	0.018117440134626	0.0245666878845708	0.0783672113067048	0.321212121212121	0.838914027149321	0.532388663967611	0.605585346995565	0.782771535580524	0.040858386132823	0.484888656099263	0.0198609731876862	0.0543035293509046	0.288420356995928	0.391364751535018	0.351517968919873
58137	Andaman and Nicobar Islands	Basic normalization	6.0	0.135159884766111	0.103507605993745	0.404300958440075	1	0.988235294117647	0.305263157894737	0.27154492955051	0.757303370786517	0.562521828282454	0.110508628492358	0	0.300392450061537	0.416907344470801	0.425976803614629	0.433830545211098
58328	Sri Lanka	Basic normalization	6.0	0.0519526127812011	0.0152607494433749	0.0427218571976475	0.892307692307692	0.729411764705882	0.189473684210526	0.413260464176997	0.701123595505618	0.284848420857484	0.789823896227915	0.236486486486486	0.0490621722506433	0.252972280164472	0.623540210902554	0.251108285085123
58468	Andaman and Nicobar Islands	Basic normalization	6.0	0.0872078148206097	0.0477282972680958	0.152978934274088	0.825	0.988235294117647	0.536842105263158	0.379118160752197	0.671161048689139	0.0434651517577719	0.237489920780196	0	0.132981366872643	0.49591822451886	0.263628575415259	0.464004741275136
60330	Taiwan	Basic normalization	6.0	0.0551999418479141	0.039628182073288	0.0854808351606165	0.941666666666667	0.678733031674208	0.510121457489878	0.430854494148137	0.684644194756554	0.196029997535851	0.548552515408791	0	0.0822440651442884	0.415141966132503	0.425600951894134	0.379101678356423
60681	Japan	Basic normalization	6.0	0.0794782461730713	0.0524987956562548	0.13136252321966	0.65	0.823529411764706	0.517543859649123	0.298436599283448	0.81123595505618	0.0349305674674513	0.307204372060043	0.394736842105263	0.121393791838134	0.284285618911882	0.465959399870941	0.334929916121475
60826	Japan	Basic normalization	6.0	0.0440109283296982	0.0786694795948285	0.0815501261267664	0.86	0.764705882352941	0.614035087719298	0.226448253950783	0.794007490636704	0.166068776611543	0.600467529786518	0.15625	0.0935233170687124	0.368844839712065	0.523225959967604	0.33293138841852
60954	Japan	Basic normalization	6.0	0.089326420527425	0.0481260531166267	0.0617335263325391	0.72	0.80672268907563	0.503759398496241	0.196115426630997	0.804494382022472	0.0526209524056473	0.556466484720267	0	0.0911447708926134	0.254004201413682	0.420289730868056	0.33866876165523
61466	Japan	Basic normalization	6.0	0.0554294884319078	0.026082227946168	0.0467611530526018	1	0.423529411764706	0.189473684210526	0.413371804958427	0.772284644194757	0.459848347294245	0.344069197150453	0	0.0577085500251504	0.157631646277804	0.475497073687668	0.289677234995562
61800	Japan	Basic normalization	6.0	0.0330434809698844	0.0196635916450969	0.0418995416079353	1	0.176470588235294	0.517543859649123	0.0368928785624568	0.695131086142322	0.0353785288521612	0.754058034741498	0	0.0418345879501261	0.0154151171447737	0.444388428324277	0.278512173249321
62048	Japan	Basic normalization	6.0	0.022100138024362	0.0166493546341327	0.0553338457011028	1	0.417112299465241	0.210526315789474	0.319737034835424	0.492883895131086	0.169884449186789	0.921596609169572	0.161290322580645	0.0415878583641403	0.119607171752673	0.533024028759727	0.255977513186225
62197	Japan	Basic normalization	6.0	0.0267463922490909	0.0126703915339779	0.0883432746302358	1	0.382352941176471	0.324561403508772	0.328288120824671	0.406741573033708	0	0.683469496411795	0.161290322580645	0.0574667547143504	0.161880591688864	0.365265690936958	0.333677615325731
62207	Japan	Basic normalization	6.0	0.00681666565404251	0.00669388660948646	0.0896413279976505	1	0.434389140271493	0.331983805668016	0.357480977897017	0.303370786516854	0	0.696409103259696	0.138888888888889	0.0458637628071238	0.204550934543546	0.32696059553881	0.354332326289206
62209	Japan	Basic normalization	6.0	0.0261380350247602	0.0110428627465597	0.107134121363083	1	0.501547987616099	0.3601108033241	0.395130739005894	0.668913857677903	0.0832712983872844	0.84539731914529	0.108695652173913	0.0652725773999589	0.268536434583394	0.519656037077976	0.299574419566043
62342	Japan	Basic normalization	6.0	0.00835167006282542	0.0070268712328484	0.0906391472996586	1	0.453781512605042	0.338345864661654	0.416067098437394	0.314606741573034	0	0.737646468518157	0.131578947368421	0.0472150189100047	0.245146321609634	0.342292931480396	0.357769299301241
62477	Japan	Basic normalization	6.0	0.00227142610567098	0.0286349560304346	0.0802955782728403	1	0.411764705882353	0.276315789473684	0.502196714174973	0.314606741573034	0.431537550316134	0.798922390085152	0.151515151515152	0.0496594527696086	0.236522257154797	0.516364280806534	0.289968201683182
62729	Japan	Basic normalization	6.0	0.0172344948493808	0.0286027731027317	0.085517432401095	1	0.504201680672269	0.393483709273183	0.42916247138027	0.504119850187266	0.0486575296968279	0.86225189729967	0.1	0.0591616628493709	0.30225740292643	0.454729725141005	0.332621800830757
62750	Japan	Basic normalization	6.0	0.0000679871924463283	0.00980278698275779	0.0857760432947898	1	0.247058823529412	0.363157894736842	0.194326329062657	0.164794007490637	0.00340636271761967	0.763275267403447	0.15625	0.0423250537531245	0.0508579797405823	0.309666111082385	0.333903967143023
62811	Japan	Basic normalization	6.0	0.0175885069529971	0.00797668133110704	0.0960883693288838	1	0.411764705882353	0.276315789473684	0.43493062410701	0.482397003745318	0.987192672642157	0.758898807404009	0.161290322580645	0.0545874810464853	0.204145270020315	0.751694965659957	0.183949925217481
62983	Japan	Basic normalization	6.0	0.0150579030441033	0.0200967227012416	0.0815017969675153	1	0.302521008403361	0.503759398496241	0.35292566931004	0.232958801498127	0.0375512973358353	0.746064957114175	0.192307692307692	0.0522312840355947	0.221566880935021	0.350797256973252	0.350353595074454
63060	Japan	Basic normalization	6.0	0.00680826722395217	0.0397336642864196	0.0824006215066425	1	0.397058823529412	0.421052631578947	0.378093063932472	0.243445692883895	0.044031640648664	0.696689060441221	0.172413793103448	0.0580243122560897	0.239375231417873	0.333041268382356	0.361514628921962
63253	Japan	Basic normalization	6.0	0.0314597786323016	0.0147395497870749	0.046786184415026	1	0.411764705882353	0.421052631578947	0.200752060925941	0.620973782771536	0.0892305230791847	0.781961645946064	0	0.0410702231046083	0.161094552346201	0.446967945687511	0.299569574150201
63309	Japan	Basic normalization	6.0	0	0.0239071838730745	0.0824703095511624	1	0.282352941176471	0.421052631578947	0.199256151175737	0.202247191011236	0.627236230718168	0.771629513583737	0.166666666666667	0.0473846703361343	0.0980851506196038	0.540534928218899	0.249704539339901
63881	Japan	Basic normalization	6.0	0.204688626130976	0.0354613846080122	0.0851279984067811	1	0.407239819004525	0.242914979757085	0.41158965649315	0.383520599250936	0.386074020202087	0.936662764083527	0.15625	0.150598362008198	0.174655968697164	0.572693686234953	0.269593140393687
63907	Japan	Basic normalization	6.0	0.00605912214599922	0.0172761711196549	0.0982628314477643	1	0.176470588235294	0.493421052631579	0.0923483387164791	0.280898876404495	0.984687157674022	0.703702250651596	0.178571428571429	0.0545613439029258	0.0304963699195969	0.669566814386195	0.182079366212111
63981	Japan	Basic normalization	6.0	0.183724847159787	0.0997605434889789	0.0876153177915443	1	0	0.652631578947368	0.0462494612375514	0.597003745318352	0	0.851252408006604	0	0.172204204008977	0	0.432061182746554	0.302536422163927
63994	Japan	Basic normalization	6.0	0.167948711320669	0.108127271355057	0.0872257236805247	1	0.176470588235294	0.517543859649123	0.0368928785624568	0.610486891385768	0.0574123176743806	0.754058034741498	0	0.168526899760513	0.0154151171447737	0.423133070491127	0.307104201083073
64000	Japan	Basic normalization	6.0	0.167003897982714	0.112997344640655	0.0877519434108374	1	0.176470588235294	0.517543859649123	0.0368928785624568	0.6187265917603	0.0655622299000386	0.754058034741498	0	0.170625815103176	0.0154151171447737	0.428697114923758	0.305350147822841
64058	Japan	Basic normalization	6.0	0.130265026123144	0.129105747356747	0.0870340919571764	1	0.352941176470588	0.348684210526316	0.0364322346340085	0.644943820224719	0.0222488580495766	1	0	0.160559877284042	0.0188567474661953	0.506387073324957	0.272457278744475
64462	Japan	Basic normalization	6.0	0.134796538115569	0.0385448689713513	0.0889876465335687	1	0.252100840336135	0.503759398496241	0	0.541573033707865	0.17786529644682	0.640006716414797	0	0.120917326012239	0.027425628272401	0.401911053139894	0.308173818854677
64825	Japan	Basic normalization	6.0	0.0422847944595186	0.0350270947401799	0.0862822376843622	1	0.463235294117647	0.3125	0.337911570066923	0.338576779026217	0.0145068697454605	0.90397353678697	0	0.0743628615248125	0.199638000869262	0.367151805198926	0.34325776761538
64857	Japan	Basic normalization	6.0	0.0418404388986535	0.0180964102941301	0.0733236249486618	0.916	0.529411764705882	0.483082706766917	0.359733645345071	0.69812734082397	0.125186875049002	0.799414341523585	0.0675675675675676	0.0600602534603958	0.283668676128063	0.514230370605068	0.305049135440043
64875	Bismarck Archipelago	Basic normalization	6.0	0.216506729099851	0.206458028243318	0.673422277962378	0.407692307692308	0.617647058823529	0.879385964912281	0.568260870216827	0.843445692883895	0	0.271608064672793	0	0.514183660148142	0.372597735768574	0.318943625892737	0.521258513577604
64885	Malay Archipelago	Basic normalization	6.0	0.273039559642832	0.118017062057587	0.39314322642659	0.316470588235294	0.773109243697479	0.510651629072682	0.362291152885182	0.842696629213483	0.0518930542071012	0.322136559368359	0.0328227571115974	0.366984408583085	0.126897814803275	0.364602881095029	0.395450560500469
64906	Malay Archipelago	Basic normalization	6.0	0.191431684133184	0.131319959496083	0.27133507849755	0.679166666666667	0.847058823529412	0.371428571428571	0.519828440844195	0.752059925093633	0.0789683786863494	0.425055865186112	0.029585798816568	0.277344247137518	0.345882305269713	0.37686544489983	0.422562351373631
64967	Malay Archipelago	Basic normalization	6.0	0.0608913850789252	0.0712645811452248	0.231315833909772	0.72	0.705882352941176	0.958646616541353	0.79694819691551	0.810486891385768	0.00797326313021351	0.277988468182799	0	0.168607100607304	0.713613585322664	0.312627442615573	0.518523198689761
64978	Malay Archipelago	Basic normalization	6.0	0.0680051247687692	0.125483197168633	0.650307097344344	0.963157894736842	0.652941176470588	0.623684210526316	0.517305233077897	0.205243445692884	0	0.423259905049166	0	0.395084291700814	0.509343857462006	0.153766562329906	0.572633143050044
65026	Malay Archipelago	Basic normalization	6.0	0.0936739531904173	0.0725467616820706	0.412150300508193	1	0.768166089965398	0.557275541795666	0.572903362597097	0.201498127340824	0.95018860212675	0.497181613342869	0	0.269934140746688	0.577334418773346	0.500166217517899	0.452316052337956
65125	Malay Archipelago	Basic normalization	6.0	0.289758979690043	0.206376186345409	0.417273952567577	0.93	0.994652406417112	0	0.839405227982188	0.681647940074906	0	0.215481465317936	0	0.42790781828875	0.512698283072299	0.244961353829875	0.560491088024319
65132	Malay Archipelago	Basic normalization	6.0	0.157907935329084	0.0826080557304407	0.403692090614244	0.69375	0.751918158567775	0.723112128146453	0.457476444879252	0.790262172284644	0.112892275558395	0.242830904218529	0	0.3009769486568	0.446370984239315	0.32944446995755	0.474955889689174
65160	Bismarck Archipelago	Basic normalization	6.0	0.209955540801021	0.25245436448683	0.638825656393516	0.461538461538462	0.59846547314578	0.874141876430206	0.545607705604079	0.820973782771536	0	0.2823784528361	0	0.516469786815173	0.37585502741212	0.314971122720014	0.524232262588141
65161	Bismarck Archipelago	Basic normalization	6.0	0.278557647587487	0.228141611955453	0.642986082956949	1	0.647058823529412	0.903508771929824	0.779863346718806	0.841198501872659	0	0.107254289546422	0	0.539314322939261	0.785309063344192	0.262384926140535	0.678085591411977
65287	Malay Archipelago	Basic normalization	6.0	0.0608332866850523	0.179552395609983	0.635612157211315	0.963157894736842	0.652941176470588	0.623684210526316	0.517305233077897	0.225468164794007	0	0.423259905049166	0	0.410268041548095	0.509343857462006	0.160632571823922	0.575843142597654
65292	Malay Archipelago	Basic normalization	6.0	0.0541488553945772	0.187909954143275	0.630953091362987	0.963157894736842	0.652941176470588	0.623684210526316	0.517305233077897	0.2187265917603	0	0.423259905049166	0	0.408860142870629	0.509343857462006	0.158343901992583	0.575948127684464
65304	Malay Archipelago	Basic normalization	6.0	0.0562478835746702	0.192140969659041	0.629947411260998	0.963157894736842	0.652941176470588	0.623684210526316	0.517305233077897	0.219475655430712	0	0.423259905049166	0	0.411370631347626	0.509343857462006	0.15859819864051	0.576696527730751
65315	Malay Archipelago	Basic normalization	6.0	0.0902167820497077	0.173261531813463	0.646762661094255	0.961111111111111	0.631578947368421	0.634349030470914	0.543417458574103	0.236704119850187	0	0.448018104744433	0	0.426414008188156	0.515778252901399	0.172852084343074	0.580053261987014
65325	Malay Archipelago	Basic normalization	6.0	0.0656154478593945	0.190061381887989	0.637523394515831	0.963157894736842	0.652941176470588	0.623684210526316	0.517305233077897	0.234456928838951	0	0.423259905049166	0	0.418379130873156	0.509343857462006	0.16368413159904	0.577719129482921
65326	Malay Archipelago	Basic normalization	6.0	0.103352956062197	0.17244424614671	0.647927359015445	0.961111111111111	0.631578947368421	0.634349030470914	0.543417458574103	0.245692883895131	0	0.448018104744433	0	0.432771648374617	0.515778252901399	0.175903644118192	0.581375244155647
65329	Malay Archipelago	Basic normalization	6.0	0.0607949518974076	0.192767512341464	0.634853622215531	0.963157894736842	0.652941176470588	0.623684210526316	0.517305233077897	0.221722846441947	0	0.423259905049166	0	0.416123364032736	0.509343857462006	0.159361088584289	0.578047185051428
65330	Malay Archipelago	Basic normalization	6.0	0.259527733573072	0.226531892723377	0.41505675730147	0.95	0.964705882352941	0.150877192982456	0.698736601194359	0.67565543071161	0	0.237737063507319	0	0.422111675888438	0.512824411031838	0.250482445209371	0.557073693145945
65332	Malay Archipelago	Basic normalization	6.0	0.0958659968574219	0.180860889499963	0.644966981094394	0.961111111111111	0.631578947368421	0.634349030470914	0.543417458574103	0.244943820224719	0	0.448018104744433	0	0.431814156793421	0.515778252901399	0.175649347470266	0.581124696208105
65336	Malay Archipelago	Basic normalization	6.0	0.0841539924766499	0.187900879044693	0.642183682375444	0.961111111111111	0.631578947368421	0.634349030470914	0.543417458574103	0.246441947565543	0	0.448018104744433	0	0.428298904981213	0.515778252901399	0.176157940766119	0.579845117201155
65381	Malay Archipelago	Basic normalization	6.0	0.0672580290512743	0.225077050209129	0.627112198929455	0.963157894736842	0.652941176470588	0.623684210526316	0.517305233077897	0.226217228464419	0	0.423259905049166	0	0.430754868419297	0.509343857462006	0.160886868471848	0.582425054187857
65383	Malay Archipelago	Basic normalization	6.0	0.12859185612384	0.188162076591275	0.647383617587823	0.963157894736842	0.635294117647059	0.623684210526316	0.52560300215957	0.276404494382023	0	0.534486156611488	0	0.451826760147903	0.504843791628199	0.215684501899456	0.573888249636338
65394	Malay Archipelago	Basic normalization	6.0	0.166324905307603	0.184336530183798	0.652197118435979	0.963157894736842	0.635294117647059	0.623684210526316	0.52560300215957	0.302621722846442	0.973437620630796	0.534486156611488	0	0.470084084559189	0.504843791628199	0.555053352972678	0.473355966053198
65422	Malay Archipelago	Basic normalization	6.0	0.190512167492779	0.190235261986385	0.651305618166106	0.963157894736842	0.635294117647059	0.623684210526316	0.52560300215957	0.31685393258427	0.962341663136902	0.534486156611488	0	0.483849568222798	0.504843791628199	0.556118066780311	0.477582547523969
65464	Malay Archipelago	Basic normalization	6.0	0.217715706010173	0.194925279724927	0.6503275766858	0.965	0.65546218487395	0.614035087719298	0.507021970180814	0.329588014981273	0.958287216669564	0.542108818965687	0	0.498426529813854	0.50184994604327	0.56165246922277	0.479610808810529
65517	Malay Archipelago	Basic normalization	6.0	0.187616450928239	0.214164332995661	0.643029425536889	0.961111111111111	0.631578947368421	0.634349030470914	0.543417458574103	0.284644194756554	0.929036092981579	0.448018104744433	0	0.489864692316488	0.515778252901399	0.504521840081408	0.500373516594341
65605	Malay Archipelago	Basic normalization	6.0	0.26589284069666	0.208341886950828	0.647293078098013	0.963157894736842	0.635294117647059	0.623684210526316	0.52560300215957	0.327340823970037	0.742849236669824	0.534486156611488	0	0.526037774424824	0.504843791628199	0.485163608476341	0.515234747854362
65612	Malay Archipelago	Basic normalization	6.0	0.25889844550673	0.209930574166643	0.646680567983419	0.963157894736842	0.635294117647059	0.623684210526316	0.52560300215957	0.314606741573034	0.815094821464034	0.534486156611488	0	0.523200126901812	0.504843791628199	0.50536693186587	0.507554773014022
65700	Malay Archipelago	Basic normalization	6.0	0.231186920150446	0.224097535441261	0.408005415394577	0.892307692307692	0.964705882352941	0.0736842105263156	0.756904984789812	0.656928838951311	0	0.206939873531759	0	0.404276112564808	0.475898490498118	0.233669813405793	0.544440370572281
65762	Malay Archipelago	Basic normalization	6.0	0.050987357228839	0.055336689143033	0.227769767834717	1	0.441176470588235	1	0.480429404846771	0.764044943820225	0	0.490479906613765	0.104166666666667	0.154755098607878	0.588530509501986	0.401655240415816	0.454986871119015
65763	Bismarck Archipelago	Basic normalization	6.0	0.504134681955092	0.957735590208176	0.564677087991553	0.946153846153846	0.579831932773109	0.834586466165413	0.532402943502023	0.77752808988764	0	0.290196992258874	0.0925925925925926	0.952763170379677	0.574749786130768	0.334310093212106	0.704837140470298
65792	Malay Archipelago	Basic normalization	6.0	0.490966755291282	0.274669594724421	0.529916997459202	0.963157894736842	0.652941176470588	0.594736842105263	0.540461737544626	0.465168539325843	0	0.430094340828626	0	0.60809248566165	0.506556558132474	0.244327694596171	0.618188535127899
65798	Bismarck Archipelago	Basic normalization	6.0	0.954393709619618	0.519440498011627	0.543154511398748	0.941666666666667	0.570135746606335	0.866396761133603	0.562657455800253	0.80749063670412	0	0.256335408927732	0.0943396226415094	0.948256179454553	0.597796418059293	0.333579517091315	0.71293755409156
65880	Malay Archipelago	Basic normalization	6.0	0.173749128887441	0.252143159460292	0.734117577268554	0.766666666666667	0.75	0.493421052631579	0.357497001579377	0.580524344569288	0	0.392623763190498	0.043859649122807	0.544182434565606	0.321865154414268	0.285658378858515	0.524281651225658
65891	Malay Archipelago	Basic normalization	6.0	0.273404931647941	0.293206616074178	0.858826355759502	0.966666666666667	0.609625668449198	0.526315789473684	0.37397696712814	0.370786516853933	0	0.270274428375648	0	0.669334298968723	0.37432997882694	0.158029690165812	0.610992077053708
65902	Malay Archipelago	Basic normalization	6.0	0.187545211865064	0.191666849588923	0.423326174512429	0.883333333333333	0.65546218487395	0.586466165413534	0.547207381115365	0.166292134831461	0.993964614509341	0.311574493588866	0	0.37563113425196	0.468614229150741	0.44006459620505	0.468770315884369
65907	Malay Archipelago	Basic normalization	6.0	0.323534357782761	0.253474529226195	0.518373377516821	0.963157894736842	0.652941176470588	0.594736842105263	0.540461737544626	0.464419475655431	0	0.430094340828626	0	0.513709901093156	0.506556558132474	0.244073397948245	0.587221876762925
65936	Malay Archipelago	Basic normalization	6.0	0.237179898634202	0.296534633885295	0.856617275204758	0.965	0.588235294117647	0.531328320802005	0.364635269645042	0.405243445692884	0	0.272913171520446	0	0.6527814382714	0.361148257163634	0.170623152391608	0.598977658197934
65945	Malay Archipelago	Basic normalization	6.0	0.0565602286315038	0.0498350978127281	0.230653508207397	1	0.564705882352941	0.594736842105263	0.517631018810792	0.774531835205993	0	0.157057891317718	0	0.156148419076282	0.470830585378147	0.256660151270194	0.464903526295333
65984	Malay Archipelago	Basic normalization	6.0	0.42899670849686	0.212772725836653	0.653501918985687	0.966666666666667	0.657754010695187	0.552631578947368	0.513583195115112	0.462921348314607	0	0.527197575774553	0	0.607959522713873	0.477358202042403	0.276529995897069	0.598766712815073
66028	Malay Archipelago	Basic normalization	6.0	0.242559973782818	0.296938641122709	0.858873238696957	0.965	0.588235294117647	0.531328320802005	0.364635269645042	0.425468164794008	0	0.272913171520446	0	0.656572396979603	0.361148257163634	0.177489161885624	0.5984094859488
66051	Malay Archipelago	Basic normalization	6.0	0.24439618214026	0.131783370129486	0.403816445920694	0.93	0.67379679144385	0.684210526315789	0.706011048637233	0.794007490636704	0.550491593348883	0.262775733629398	0	0.36500225303741	0.623384598477269	0.486045796984308	0.5007468516085
66067	Bismarck Archipelago	Basic normalization	6.0	0.630925048557623	0.453383733686515	0.647511514152142	1	0.494117647058823	1	0.619798287150261	0.851685393258427	0	0.330000833125411	0	0.813796534390182	0.681094538308611	0.341564417869596	0.71286726627678
66087	Bismarck Archipelago	Basic normalization	6.0	0.63023555723941	0.446048529142417	0.646869689823421	1	0.494117647058823	1	0.619798287150261	0.851685393258427	0	0.330000833125411	0	0.80971018703774	0.681094538308611	0.341564417869596	0.711809485566168
66098	Malay Archipelago	Basic normalization	6.0	0.158715492490233	0.280232062778051	0.77416027942118	0.778947368421052	0.748235294117647	0.490526315789474	0.354741615895843	0.612734082397004	0.488377639084935	0.395943167197854	0.0357142857142857	0.569218636012036	0.3242072307647	0.460752172328522	0.478580128349952
66138	Malay Archipelago	Basic normalization	6.0	0.103585012941454	0.108127343543208	0.488616198069112	1	0.635294117647059	0.536842105263158	0.644176471785337	0.580524344569288	0.14530599275525	0.495859115735811	0	0.327438289623652	0.537850055878092	0.355144954280456	0.503161270024743
66171	Malay Archipelago	Basic normalization	6.0	0.198471003751804	0.182495424969379	0.400804675435612	1	0.847058823529412	0.421052631578947	0.35230989982821	0.480149812734082	0	0.583809087455355	0	0.365839232517759	0.443562259742994	0.301597635868111	0.502407025525412
66192	Malay Archipelago	Basic normalization	6.0	0.0425275097967929	0.0781299402911725	0.334232850611698	1	0.588235294117647	0.614035087719298	0.664401960255182	0.733333333333333	0	0.0391342260155989	0	0.211711800015679	0.562089515228391	0.202640399249522	0.519253122517011
66301	Malay Archipelago	Basic normalization	6.0	0.099103060953477	0.132526905357407	0.448588239571938	0.965	0.65546218487395	0.531328320802005	0.545743031887043	0.557303370786517	0	0.419807061206345	0	0.317956067435643	0.480678437333891	0.272113794624288	0.507938099113538
66317	Malay Archipelago	Basic normalization	6.0	0.084848280621903	0.0702594893176245	0.371903314363398	1	0.588235294117647	0.614035087719298	0.664401960255182	0.782771535580524	0.0648524205239387	0.0391342260155989	0	0.245717440876955	0.562089515228391	0.241440468466799	0.518766206537455
66493	Malay Archipelago	Basic normalization	6.0	0.0491700082245499	0.0763752195408875	0.359870783704835	1	0.588235294117647	0.614035087719298	0.664401960255182	0.698876404494382	0	0.0391342260155989	0	0.226104965281476	0.562089515228391	0.190942753444902	0.526374780591637
66522	Sulawesi	Basic normalization	6.0	0.0499684666591222	0.0610204143297447	0.213401868342699	0.883333333333333	0.605042016806723	0.586466165413534	0.56865688987223	0.620224719101124	0	0.265615317658125	0	0.150180010500006	0.454669867841478	0.241128770947901	0.463619584837647
66692	Malay Archipelago	Basic normalization	6.0	0.244604682902007	0.18524058902808	0.666155863485174	0.825	0.705882352941176	0.536842105263158	0.605719478624231	0.741573033707865	0	0.444285357782706	0	0.514001704650409	0.469083461436443	0.34298080961725	0.545522181812609
66704	Malay Archipelago	Basic normalization	6.0	0.167889811318827	0.17306014416383	0.390421696446079	0.941666666666667	0.950226244343891	0.153846153846154	0.786901227479413	0.699625468164794	0.459748103342455	0.157358757305136	0	0.342075407633374	0.545708969904635	0.387410682372363	0.500118302020527
66710	Malay Archipelago	Basic normalization	6.0	0.114053705597141	0.111682299309531	0.419612592565478	0.961111111111111	0.65015479876161	0.573407202216066	0.563101773547395	0.647191011235955	0.372637672336881	0.448588016690837	0.0367647058823529	0.301514712789393	0.504860956022595	0.451386510547869	0.453823332233545
66733	Malay Archipelago	Basic normalization	6.0	0.164871846636068	0.113706908420452	0.472617642920744	1	0.772058823529412	0.56578947368421	0.583695882473254	0.37378277153558	0	0.498891098241474	0	0.351422965446956	0.588500813670974	0.236659041254868	0.560718521983254
66773	Malay Archipelago	Basic normalization	6.0	0.160738806233801	0.112545889187487	0.482042015483957	0.95625	0.768166089965398	0.557275541795666	0.572903362597097	0.358052434456929	0	0.496116125774392	0	0.353370447588113	0.556276361352401	0.230376747276127	0.553495966675502
66790	Malay Archipelago	Basic normalization	6.0	0.10181394061572	0.101607659177557	0.411660127419473	0.936363636363636	0.5	0.662280701754386	0.532024704302913	0.661423220973783	0.370495383108452	0.398290273926068	0	0.287243593306029	0.448494748691055	0.425934384987549	0.439962221586628
66794	Malay Archipelago	Basic normalization	6.0	0.17881142279212	0.113482020698206	0.47297238567628	0.95625	0.768166089965398	0.557275541795666	0.572903362597097	0.38876404494382	0	0.496116125774392	0	0.35805683713059	0.556276361352401	0.240802909841115	0.55217740437712
66798	Malay Archipelago	Basic normalization	6.0	0.115812104549174	0.107614795882911	0.50480177499919	0.961111111111111	0.780185758513932	0.512465373961219	0.606131989549679	0.156554307116105	0	0.53348645913911	0	0.340593464084397	0.558827028197424	0.17465765491013	0.564571779729038
66805	Malay Archipelago	Basic normalization	6.0	0.116779581005769	0.107495036008499	0.50554766791589	1	0.764705882352941	0.517543859649123	0.514218353394415	0.150561797752809	0	0.542882651375562	0	0.3413448662404	0.528298313900136	0.175813157679036	0.555680567633737
66811	Malay Archipelago	Basic normalization	6.0	0.165822289333458	0.112742709426275	0.485921864073382	0.95625	0.768166089965398	0.557275541795666	0.572903362597097	0.363295880149813	0	0.496116125774392	0	0.357689547036719	0.556276361352401	0.232156823811613	0.554416532941848
66822	Malay Archipelago	Basic normalization	6.0	0.148289552655471	0.112027113226643	0.497522158042249	0.958823529411765	0.764705882352941	0.549707602339181	0.56331001159607	0.329588014981273	0	0.511869790104673	0	0.354554932959223	0.547589386259009	0.226061623537306	0.552453958152635
66827	Malay Archipelago	Basic normalization	6.0	0.117084196624154	0.107388103814345	0.505513602657384	1	0.764705882352941	0.517543859649123	0.514218353394415	0.197003745318352	0	0.542882651375562	0	0.341422013774079	0.528298313900136	0.191579549850481	0.551672998762679
66829	Malay Archipelago	Basic normalization	6.0	0.185526494077143	0.112055751821009	0.482990704417454	0.958823529411765	0.764705882352941	0.549707602339181	0.56331001159607	0.39625468164794	0	0.511869790104673	0	0.365274291495429	0.547589386259009	0.248694025202766	0.549723830136613
66831	Malay Archipelago	Basic normalization	6.0	0.113148165590561	0.107127452637654	0.499413183598313	0.922222222222222	0.794117647058824	0.478947368421053	0.731114882741197	0.245692883895131	0	0.529415258530513	0	0.336566831811497	0.590839071851459	0.203536840301869	0.565210616169572
66839	Malay Archipelago	Basic normalization	6.0	0.176023421204355	0.112955452045996	0.478633302053503	0.958823529411765	0.764705882352941	0.549707602339181	0.56331001159607	0.385767790262172	0	0.511869790104673	0	0.35916316182776	0.547589386259009	0.245133872131795	0.548728401515692
66862	Malay Archipelago	Basic normalization	6.0	0.172199277326463	0.112698783643912	0.483168692373148	0.958823529411765	0.764705882352941	0.549707602339181	0.56331001159607	0.37378277153558	0	0.511869790104673	0	0.359377499731316	0.547589386259009	0.241065125764971	0.549922018087706
66869	Malay Archipelago	Basic normalization	6.0	0.185872929895671	0.176733673049872	0.673543034198173	0.766666666666667	0.595588235294118	0.493421052631579	0.353953920648654	0.767790262172285	0.18092979284187	0.392522272232679	0	0.485781149443637	0.245837218200962	0.395731484313187	0.44980855751086
66873	Malay Archipelago	Basic normalization	6.0	0.125250843604566	0.107269850444596	0.505712020103464	1	0.764705882352941	0.517543859649123	0.514218353394415	0.214232209737828	0	0.542882651375562	0	0.345310464246125	0.528298313900136	0.197428372752791	0.55138091207187
66875	Malay Archipelago	Basic normalization	6.0	0.163588355609626	0.111744179822367	0.49789578223167	0.958823529411765	0.764705882352941	0.549707602339181	0.56331001159607	0.355056179775281	0	0.511869790104673	0	0.36181122679006	0.547589386259009	0.234707709566808	0.55245546141537
66884	Malay Archipelago	Basic normalization	6.0	0.137169176020838	0.0728019242325444	0.326621755840396	0.79	0.570135746606335	0.777327935222672	0.646678742479719	0.684644194756554	0	0.3261333635547	0	0.250235338132855	0.522365635282592	0.283543313510683	0.496817981934879
66918	Malay Archipelago	Basic normalization	6.0	0.162668673937207	0.111596580637948	0.503874497116133	0.958823529411765	0.764705882352941	0.549707602339181	0.56331001159607	0.349063670411985	0	0.511869790104673	0	0.364127015017987	0.547589386259009	0.232673336383396	0.553762556288482
66965	Malay Archipelago	Basic normalization	6.0	0.123130151940306	0.0742583930637562	0.315067499874801	0.79	0.570135746606335	0.777327935222672	0.646678742479719	0.692134831460674	0	0.3261333635547	0	0.238854600255324	0.522365635282592	0.286086279989948	0.49280727304132
67035	Sulawesi	Basic normalization	6.0	0.132787726762902	0.0701360709883246	0.244106449003274	1	0.352941176470588	0.652631578947368	0.590010140453086	0.537827715355805	0	0.372417885981724	0	0.208005709229425	0.431606838091573	0.249414119054021	0.469478546695018
67036	Malay Archipelago	Basic normalization	6.0	0.165718504523312	0.111088327121713	0.498330233113104	0.958823529411765	0.764705882352941	0.549707602339181	0.56331001159607	0.376029962546817	0	0.511869790104673	0	0.362711219343476	0.547589386259009	0.24182801570875	0.55079319486957
67044	Malay Archipelago	Basic normalization	6.0	0.0840392048054293	0.0908189271886347	0.415153633419585	1	0.558823529411765	0.56578947368421	0.490135926940442	0.715355805243446	0	0.407895244592388	0	0.275422865982323	0.440831968331259	0.321726492064199	0.468322113762997
67080	Malay Archipelago	Basic normalization	6.0	0.155355376643243	0.111693238697787	0.503962123897744	0.958823529411765	0.764705882352941	0.549707602339181	0.56331001159607	0.339325842696629	0	0.511869790104673	0	0.360765617303712	0.547589386259009	0.229367479960351	0.55356953434324
67103	Malay Archipelago	Basic normalization	6.0	0.146507563778661	0.111948300647403	0.510502024621709	0.958823529411765	0.764705882352941	0.549707602339181	0.56331001159607	0.31685393258427	0	0.511869790104673	0	0.359797678758822	0.547589386259009	0.221738580522555	0.555312968434972
67108	Sulawesi	Basic normalization	6.0	0.137204089787571	0.075874362456337	0.240444757693728	1	0.352941176470588	0.614035087719298	0.577724239551533	0.549812734082397	0	0.301788485738102	0	0.211067203615645	0.407115767573159	0.229505171085282	0.469480014968426
67146	Malay Archipelago	Basic normalization	6.0	0.0744709202196127	0.0809505272297243	0.376049879682686	0.79	0.570135746606335	0.777327935222672	0.646678742479719	0.70936329588015	0.123884224459113	0.3261333635547	0	0.247820488129392	0.522365635282592	0.333992065811849	0.48102013075509
67147	Malay Archipelago	Basic normalization	6.0	0.0792586780760579	0.0859522751890575	0.417668612424335	1	0.558823529411765	0.56578947368421	0.490135926940442	0.729588014981273	0.925850764939418	0.407895244592388	0	0.272059965438893	0.440831968331259	0.640871524290543	0.360225386391337
67169	Sulawesi	Basic normalization	6.0	0.13332015112226	0.078748664243333	0.235391627822136	1	0.352941176470588	0.638157894736842	0.632552984042346	0.531835205992509	0	0.279570653223731	0	0.208208550971809	0.445117283119117	0.215859407891028	0.482966914424081
67195	Sulawesi	Basic normalization	6.0	0.130790554999165	0.0877660615990151	0.236435247077197	1	0.504201680672269	0.917293233082707	0.54728535301732	0.557303370786517	0	0.275630555200965	0	0.21175968793237	0.611236819023786	0.223167885704742	0.527145570923397
67197	Sulawesi	Basic normalization	6.0	0.124969548106609	0.0839028208250647	0.233141505779884	1	0.529411764705882	1	0.615317197916035	0.544569288389513	0	0.241647123425613	0	0.205640441721277	0.695925681660168	0.207307942521333	0.551078602005578
67199	Malay Archipelago	Basic normalization	6.0	0.129395408363398	0.103426072288074	0.520369725001691	1	0.764705882352941	0.517543859649123	0.514218353394415	0.251685393258427	0	0.542882651375562	0	0.352363536389544	0.528298313900136	0.210143205149117	0.55026830178967
67216	Malay Archipelago	Basic normalization	6.0	0.140403901380839	0.103007192791634	0.5205754915957	1	0.764705882352941	0.517543859649123	0.514218353394415	0.232958801498127	0	0.542882651375562	0	0.357453661604648	0.528298313900136	0.203785788950954	0.553575297169069
67236	Malay Archipelago	Basic normalization	6.0	0.160560495966954	0.102278489794998	0.52417636641082	1	0.764705882352941	0.517543859649123	0.514218353394415	0.232958801498127	0	0.542882651375562	0	0.368311945731744	0.528298313900136	0.203785788950954	0.557056526163864
67274	Malay Archipelago	Basic normalization	6.0	0.120767231447779	0.122288226274046	0.411595952390067	0.825	0.776470588235294	0.652631578947368	0.498415024950018	0.276404494382023	0	0.392558486137951	0	0.305901078131277	0.50714355630856	0.167502041215452	0.540775279430468
67283	Malay Archipelago	Basic normalization	6.0	0.140136929835266	0.100836059316795	0.524833479331027	1	0.764705882352941	0.517543859649123	0.514218353394415	0.208239700374532	0	0.542882651375562	0	0.358311753751199	0.528298313900136	0.195393999569379	0.556045883963879
67336	Malay Archipelago	Basic normalization	6.0	0.11881326617938	0.123192705565166	0.412180941785182	0.825	0.776470588235294	0.652631578947368	0.498415024950018	0.316104868913858	0	0.392558486137951	0	0.305682063539848	0.50714355630856	0.180979763555558	0.537258399398554
67340	Malay Archipelago	Basic normalization	6.0	0.0778003173224613	0.117491216595009	0.42160241701764	1	0.558823529411765	0.56578947368421	0.490135926940442	0.746067415730337	0.659031228565987	0.407895244592388	0	0.288098074164166	0.440831968331259	0.555884546753995	0.393384582553335
67381	Malay Archipelago	Basic normalization	6.0	0.135647031248849	0.0990641537338666	0.531827227566017	1	0.764705882352941	0.517543859649123	0.514218353394415	0.154307116104869	0	0.542882651375562	0	0.358656872394997	0.528298313900136	0.177084640918669	0.56084735551376
67382	Malay Archipelago	Basic normalization	6.0	0.084606996424566	0.0765414573664487	0.407982629976448	1	0.509803921568627	0.742690058479532	0.613943375762364	0.81123595505618	0	0.336683561261627	0	0.265577424411625	0.561976409980137	0.330101091692563	0.499239768764334
67882	Malay Archipelago	Basic normalization	6.0	0.108592023929246	0.098225134825298	0.300453418856076	1	0.588235294117647	0.710526315789474	0.843596159188141	0.605243445692884	0	0.0369454325055241	0	0.236409602727401	0.6947843621301	0.158412607645845	0.571437457956139
68011	Malay Archipelago	Basic normalization	6.0	0.118212682271591	0.0998766434584493	0.295558269177053	1	0.573529411764706	0.782894736842105	0.785750140878336	0.61498127340824	0	0.24883681098072	0	0.239416427516535	0.694696048434892	0.233652625875371	0.554723719497979
68571	Malay Archipelago	Basic normalization	6.0	0.0936578838113819	0.102920102962241	0.625240195213575	0.961111111111111	0.798761609907121	0.60387811634349	0.524148414319548	0.175280898876405	0	0.494711102202731	0	0.384721813629685	0.572306600508331	0.167851379314707	0.584616965873013
68598	Malay Archipelago	Basic normalization	6.0	0.084922857222463	0.0937240473252511	0.633909403187527	0.917647058823529	0.81733746130031	0.60387811634349	0.507698290892961	0.220973782771536	0	0.505556663645165	0	0.380354751130102	0.552409347771489	0.187045391381014	0.572510330955008
68612	Malay Archipelago	Basic normalization	6.0	0.0945918786975091	0.101184343849347	0.630449953322431	0.958823529411765	0.803921568627451	0.58187134502924	0.498396609537523	0.212734082397004	0.164916802354782	0.506697257979824	0	0.386800225002717	0.550701659764663	0.240622293774764	0.559961640839183
68642	Malay Archipelago	Basic normalization	6.0	0.0871078031224498	0.0971784782414014	0.633306328699385	0.958823529411765	0.803921568627451	0.58187134502924	0.498396609537523	0.250936329588015	0	0.506697257979824	0	0.382729415958714	0.550701659764663	0.197604473134865	0.570083146891839
68705	Malay Archipelago	Basic normalization	6.0	0.1009956603275	0.161376292306397	0.585147034707229	0.9125	0.745098039215686	0.58187134502924	0.681732801189633	0.140074906367041	0	0.480759870475869	0	0.39683998973713	0.588336202594336	0.151163188659606	0.597367344898343
68715	Malay Archipelago	Basic normalization	6.0	0.107915614686102	0.155325119052239	0.577668820301239	0.9125	0.745098039215686	0.58187134502924	0.681732801189633	0.205243445692884	0	0.480759870475869	0	0.393723578573528	0.588336202594336	0.173286997029214	0.591059493992489
68716	Malay Archipelago	Basic normalization	6.0	0.134634556971126	0.140241105029718	0.633006937077416	0.963157894736842	0.776470588235294	0.56578947368421	0.509242034700162	0.228464419475655	0.927733607043024	0.502150283693144	0	0.425302011352349	0.537054565093786	0.503384533967952	0.486439870835686
68734	Malay Archipelago	Basic normalization	6.0	0.128235596943271	0.138274780992167	0.635101940349122	0.963157894736842	0.776470588235294	0.56578947368421	0.509242034700162	0.250936329588015	0.969432052335962	0.502150283693144	0	0.422345513847512	0.537054565093786	0.525169472846172	0.478268324275769
68740	Malay Archipelago	Basic normalization	6.0	0.101078588840484	0.148945391099158	0.576203566439862	0.95625	0.747404844290657	0.591331269349845	0.638577964359093	0.240449438202247	0	0.497776986315483	0	0.386800871211424	0.594286315587847	0.191016012494808	0.586105359285757
68749	Malay Archipelago	Basic normalization	6.0	0.105284288091732	0.159533677647475	0.580255809270451	0.9125	0.745098039215686	0.58187134502924	0.681732801189633	0.198501872659176	0	0.480759870475869	0	0.395687048681596	0.588336202594336	0.170998327197875	0.592278829302709
68751	Malay Archipelago	Basic normalization	6.0	0.0984350541428113	0.160585097173258	0.5823900327577	0.95625	0.747404844290657	0.591331269349845	0.638577964359093	0.197003745318352	0	0.497776986315483	0	0.393959630433982	0.594286315587847	0.17626680691507	0.592172618915352
68761	Malay Archipelago	Basic normalization	6.0	0.100240917123514	0.152595107556234	0.578745970534205	0.95625	0.747404844290657	0.591331269349845	0.638577964359093	0.246441947565543	0	0.497776986315483	0	0.389325545167768	0.594286315587847	0.19305038567822	0.586452224845861
68763	Malay Archipelago	Basic normalization	6.0	0.100424300825967	0.153097577711858	0.576402746957383	0.95625	0.747404844290657	0.591331269349845	0.638577964359093	0.248689138576779	0	0.497776986315483	0	0.388544079456856	0.594286315587847	0.193813275621999	0.585995662348807
68767	Malay Archipelago	Basic normalization	6.0	0.0966284362224281	0.148516789071314	0.576871163638875	0.95625	0.747404844290657	0.591331269349845	0.638577964359093	0.272659176029963	0	0.497776986315483	0	0.384815270104579	0.594286315587847	0.201950768355648	0.582674584026877
68777	Malay Archipelago	Basic normalization	6.0	0.0937604315294199	0.0840863736868238	0.407740936493769	0.883333333333333	0.579831932773109	0.75187969924812	0.613859352020094	0.788014981273408	0.0901926999120297	0.375246051261081	0	0.273336896394759	0.543910744184365	0.365928483225681	0.485168362861043
68813	Malay Archipelago	Basic normalization	6.0	0.131421162794121	0.138677048259456	0.634631698560913	0.963157894736842	0.776470588235294	0.56578947368421	0.509242034700162	0.276404494382023	0	0.502150283693144	0	0.423815488046642	0.537054565093786	0.204706924938087	0.577674354443974
68846	Malay Archipelago	Basic normalization	6.0	0.132068874654263	0.135243367557154	0.638971981594152	0.961111111111111	0.780185758513932	0.573407202216066	0.514979876285508	0.334831460674157	0	0.503851358889352	0	0.424548362088307	0.54428600153618	0.225119554732911	0.574759749174485
68912	Malay Archipelago	Basic normalization	6.0	0.0808335458132315	0.0987421816089542	0.330802098849815	1	0.529411764705882	0.638157894736842	0.582302008153352	0.743820224719101	0	0.363354143145505	0	0.23787470025916	0.505870193849124	0.316268683206888	0.478693439820341
68970	Sulawesi	Basic normalization	6.0	0.454575329910308	0.891905134412325	0.262790135292433	0.86	0.647058823529412	0.903508771929824	0.639634589640308	0.780524344569288	0	0.104407993278097	0.416666666666667	0.756013177524217	0.650427388885699	0.38227313026156	0.671999311259382
68983	Malay Archipelago	Basic normalization	6.0	0.191152562499308	0.204416094932346	0.594845142162524	1	0.75	0.601973684210526	0.582104906552527	0.278651685393258	0	0.521782035049515	0	0.464216263588335	0.594533964486514	0.212134520113274	0.607536444127271
69004	Malay Archipelago	Basic normalization	6.0	0.208816245564577	0.211938614325164	0.596706971293593	1	0.75	0.601973684210526	0.582104906552527	0.256179775280899	0	0.521782035049515	0	0.476969669780995	0.594533964486514	0.204505620675478	0.613981174772182
69017	Malay Archipelago	Basic normalization	6.0	0.223886840276173	0.21119242125734	0.598297130183494	1	0.75	0.601973684210526	0.582104906552527	0.263670411985019	0	0.521782035049515	0	0.484473537638978	0.594533964486514	0.207048587154743	0.615967060639099
69043	Malay Archipelago	Basic normalization	6.0	0.237971443463384	0.213255340292365	0.598714189175519	1	0.75	0.601973684210526	0.582104906552527	0.253183520599251	0	0.521782035049515	0	0.492283896479341	0.594533964486514	0.203488434083772	0.619632428326477
69060	Malay Archipelago	Basic normalization	6.0	0.231869369772527	0.22098383803192	0.602066142321297	1	0.75	0.601973684210526	0.582104906552527	0.198501872659176	0	0.521782035049515	0	0.494631249052195	0.594533964486514	0.184924778785136	0.625127626495959
69176	Malay Archipelago	Basic normalization	6.0	0.302707174136005	0.231248129295834	0.605877979713121	1	0.75	0.601973684210526	0.582104906552527	0.143071161048689	0	0.521782035049515	0	0.534668982505764	0.594533964486514	0.166106826838573	0.643814504559729
69182	Malay Archipelago	Basic normalization	6.0	0.297677588441249	0.228500384128871	0.604710462024514	1	0.75	0.601973684210526	0.582104906552527	0.167790262172285	0	0.521782035049515	0	0.530451400663696	0.594533964486514	0.174498616220149	0.640320623685646
69266	Malay Archipelago	Basic normalization	6.0	0.325515378934452	0.230203571152151	0.606775146179082	1	0.75	0.601973684210526	0.582104906552527	0.198501872659176	0	0.521782035049515	0	0.545353773132096	0.594533964486514	0.184924778785136	0.643035931854157
69333	Malay Archipelago	Basic normalization	6.0	0.283196669350077	0.227914828170249	0.609127202348281	1	0.75	0.601973684210526	0.582104906552527	0.179026217228464	0	0.521782035049515	0	0.52542994864574	0.594533964486514	0.178313065939046	0.637622877362628
69363	Malay Archipelago	Basic normalization	6.0	0.254884794688415	0.220092149071102	0.612474363628729	1	0.75	0.601973684210526	0.582104906552527	0.256928838951311	0	0.521782035049515	0	0.50997037877198	0.594533964486514	0.204759917323405	0.625545225746857
69370	Malay Archipelago	Basic normalization	6.0	0.251463354115455	0.220679398208771	0.612345316818916	1	0.75	0.601973684210526	0.582104906552527	0.20749063670412	0	0.521782035049515	0	0.508573183532066	0.594533964486514	0.187976338560254	0.629292736270656
69380	Malay Archipelago	Basic normalization	6.0	0.246484499399155	0.220042543701535	0.611709030440001	0.95625	0.747404844290657	0.591331269349845	0.638577964359093	0.175280898876405	0	0.497776986315483	0	0.505625307670196	0.594286315587847	0.1688922041252	0.632816288897451
69401	Malay Archipelago	Basic normalization	6.0	0.168497021871109	0.212419090227077	0.617970781364955	1	0.75	0.601973684210526	0.582104906552527	0.19250936329588	0	0.521782035049515	0	0.468211408575623	0.594533964486514	0.182890405601724	0.616332030276862
69403	Sulawesi	Basic normalization	6.0	1	0.542802828799677	0.253900987693218	0.86	0.647058823529412	0.807017543859649	0.652537625728118	0.797003745318352	0	0.202643619746582	0.222222222222222	0.844389736127402	0.61019413296621	0.355206107333077	0.690232467804698
69416	Malay Archipelago	Basic normalization	6.0	0.148501314748526	0.208542670713495	0.613495101769336	0.95625	0.747404844290657	0.591331269349845	0.638577964359093	0.262921348314607	0	0.497776986315483	0	0.454845146178558	0.594286315587847	0.198644911932603	0.607641038168643
69435	Malay Archipelago	Basic normalization	6.0	0.15211229154029	0.195132975657768	0.619827210340458	1	0.752941176470588	0.614035087719298	0.594230364017456	0.295131086142322	0	0.504588698471519	0	0.45321060647542	0.607591422091528	0.211892148876618	0.607800194637695
69442	Malay Archipelago	Basic normalization	6.0	0.0832132078787658	0.0934311386306078	0.340334213044892	0.922222222222222	0.741176470588235	0.478947368421053	0.507601688711604	0.31685393258427	0.924983689490272	0.432593142024793	0	0.240987009280267	0.457774111662567	0.508844302310178	0.401680988163684
69470	Malay Archipelago	Basic normalization	6.0	0.407404055712533	0.289864233898536	0.26533407475737	0.825	0.917647058823529	0.768421052631579	0.453725969063007	0.810486891385768	0	0.0358273288927179	0	0.451102905262589	0.609318159845932	0.227710308626683	0.603446432694016
69471	Malay Archipelago	Basic normalization	6.0	0.100645717211512	0.1947775622977	0.621891659260891	0.95625	0.747404844290657	0.591331269349845	0.638577964359093	0.191011235955056	0	0.497776986315483	0	0.42974944994102	0.594286315587847	0.174232433731657	0.604953184691833
69504	Malay Archipelago	Basic normalization	6.0	0.0905001630150792	0.176836959511701	0.631875420990181	0.963157894736842	0.794117647058824	0.594736842105263	0.591907589354615	0.136329588014981	0	0.508511588130613	0	0.421213997038933	0.599270887860876	0.159313025733003	0.6070498977124
69512	Malay Archipelago	Basic normalization	6.0	0.0831765577296391	0.174403479458299	0.633058623659158	0.963157894736842	0.794117647058824	0.594736842105263	0.591907589354615	0.124344569288389	0	0.508511588130613	0	0.417171329165799	0.599270887860876	0.155244279366179	0.606602503773761
69520	Malay Archipelago	Basic normalization	6.0	0.0877496879832074	0.171863693706109	0.634260440137952	0.965	0.756302521008403	0.586466165413534	0.588786780874774	0.128089887640449	0	0.537942942419648	0	0.418696738582111	0.576473071033544	0.16650729608323	0.597631669664817
69521	Malay Archipelago	Basic normalization	6.0	0.102824714634354	0.168915972366339	0.63532026134675	0.965	0.756302521008403	0.586466165413534	0.588786780874774	0.128838951310861	0	0.537942942419648	0	0.42491459515594	0.576473071033544	0.166761592731157	0.599688971780812
69561	Malay Archipelago	Basic normalization	6.0	0.272096872458823	0.378309836403751	0.256458781296383	0.8	0.745098039215686	0.871345029239766	0.615240644368457	0.829962546816479	0.351133799979015	0.132571172589808	0	0.424822434746292	0.641513947685048	0.386370222402636	0.557816019960938
69679	Malay Archipelago	Basic normalization	6.0	0.259605759555378	0.293848370777931	0.537712832157677	1	0.776470588235294	1	1	0.617228464419476	0	0.0503125896535626	0.178571428571429	0.511722345773382	1	0.22764182151922	0.716748090242225
69867	Malay Archipelago	Basic normalization	6.0	0.184661417084521	0.291575544466113	0.443698677519366	1	0.705882352941176	0.652631578947368	0.620723839512225	0.67940074906367	0	0.643624756982933	0	0.430985135255999	0.616270298633985	0.389547128096115	0.551042793073092
69883	Malay Archipelago	Basic normalization	6.0	0.369827367736445	0.283736518394708	0.567542650747545	0.936363636363636	0.764705882352941	0.517543859649123	0.600113378506202	0.485393258426966	0	0.514403303311457	0	0.572990100774533	0.539012009247859	0.279815418633833	0.60792581591501
70052	Malay Archipelago	Basic normalization	6.0	0.14451413732091	0.176726687939246	0.391145962212256	0.879310344827586	0.830449826989619	0.335913312693498	0.457526116730274	0.710112359550562	0.0988379379968932	0.369400712311101	0	0.333123862042117	0.38714026156458	0.340432158468975	0.462984160539931
70129	Malay Archipelago	Basic normalization	6.0	0.273575090603607	0.191992713121627	0.62381127921637	0.939130434782609	0.776470588235294	0.467368421052632	0.576955761311953	0.226966292134831	0	0.50106238176267	0	0.510879343426182	0.510709233300321	0.187554018672989	0.602644864599168
70161	Malay Archipelago	Basic normalization	6.0	0.336936570909129	0.210369428293766	0.600767920775398	0.939130434782609	0.776470588235294	0.467368421052632	0.576955761311953	0.32059925093633	0	0.50106238176267	0	0.538554521772283	0.510709233300321	0.219341099663805	0.603593859410682
70217	Malay Archipelago	Basic normalization	6.0	0.153855535047832	0.154895676762915	0.63759921513509	0.939130434782609	0.776470588235294	0.467368421052632	0.576955761311953	0.194007490636704	0	0.50106238176267	0	0.443439960967181	0.510709233300321	0.176364966164223	0.583174017577616
70612	Malay Archipelago	Basic normalization	6.0	0.072319699563249	0.101531777683071	0.272658423192308	1	0.764705882352941	0.614035087719298	0.723604488723322	0.711610486891386	0	0.548175844674168	0.0847457627118644	0.207760360953144	0.675525355779568	0.396848314245516	0.496132931582194
71036	Malay Archipelago	Basic normalization	6.0	0.0472376901035756	0.063379681880553	0.576820787603631	0.825	0.776470588235294	0.536842105263158	0.531435280236254	0.585767790262172	0.000609265708725195	0.559592521906105	0	0.321360344822253	0.467304494509445	0.329439114842335	0.487439537496117
71344	Malay Archipelago	Basic normalization	6.0	0.042053663868382	0.034085133311752	0.46272575677827	1	0.641711229946524	0.421052631578947	0.357571909936318	0.689138576779026	0	0.68041773567731	0.0909090909090909	0.25130646545386	0.347255660750647	0.436206052510803	0.394983908800007
71780	Malay Archipelago	Basic normalization	6.0	0.0451813766787568	0.0906161359671235	0.202055893059439	0.72	0.605042016806723	0.586466165413534	0.576436472613633	0.553558052434457	0.151739277588685	0.193852920102552	0.0520833333333333	0.156527782041189	0.379797643567004	0.263328966176478	0.438614525612936
71795	Malay Archipelago	Basic normalization	6.0	0.0785742527564306	0.0515197086907752	0.191210907405925	0.86	0.647058823529412	1	0.726031891082579	0.569288389513109	0	0.170367503468713	0.0819672131147541	0.148724988271355	0.738456581025249	0.219328020420692	0.541879510493169
72083	Malay Archipelago	Basic normalization	6.0	0.0874779485666319	0.0788808248196943	0.278267942801779	0.747222222222222	0.813925570228091	0.586466165413534	0.46314484438663	0.789513108614232	0.0277851541155222	0.377615653268542	0.0343642611683849	0.206872421525709	0.438911411987643	0.357721220061998	0.437417746359121
72174	Malay Archipelago	Basic normalization	6.0	0.112842057539947	0.106272662904004	0.202100453581851	0.852631578947368	0.843989769820972	0.546910755148741	0.404160900950477	0.659925093632959	0	0.470992581768416	0.0531914893617021	0.19583365495934	0.456688841919238	0.34238697158874	0.444725874740435
72318	Malay Archipelago	Basic normalization	6.0	0.120802396722605	0.100168101689382	0.202384276739656	0.941666666666667	0.81447963800905	0.421052631578947	0.419971855263032	0.716104868913858	0	0.606933136733747	0	0.196842497401652	0.432371135181989	0.389551371535972	0.42237703894928
72435	Malay Archipelago	Basic normalization	6.0	0.0882742944966587	0.0578200285202405	0.192016084118727	0.922222222222222	0.705882352941176	0.681578947368421	0.521429947044447	0.624719101123596	0.0393753487518229	0.471182802513807	0.0337837837837838	0.156648960679346	0.544974068845236	0.337278342230282	0.461947116501856
72697	Malay Archipelago	Basic normalization	6.0	0.102148773462532	0.10295967378418	0.198671579017252	0.86	0.852941176470588	0.541666666666667	0.388203069604624	0.677902621722847	0	0.458802367375312	0.0427350427350427	0.187612815646031	0.454338959031994	0.340801866210265	0.442433550271206
72867	Malay Archipelago	Basic normalization	6.0	0.0343823252830277	0.0362688077581519	0.181557499291089	1	0.564705882352941	0.768421052631579	0.640919642855874	0.456179775280899	0	0.277458964797049	0.396825396825397	0.11614545035452	0.61377163687221	0.324175234320596	0.474900284192304
73046	Malay Archipelago	Basic normalization	6.0	0.0339476918253025	0.0532399469938349	0.195830771744443	0.569230769230769	0.605042016806723	0.862155388471178	0.671317770776565	0.641947565543071	0.0807846499877243	0.323336433276543	0.121951219512195	0.130672556151277	0.485593945178941	0.336924880294366	0.43868378576184
73315	Malay Archipelago	Basic normalization	6.0	0.0457809498422115	0.0626331159313917	0.192350666198249	0.7	0.670588235294118	0.942105263157895	0.668047696638141	0.5812734082397	0.00135895996820442	0.180918098869922	0.0480769230769231	0.139040116821974	0.616993937088363	0.215934614548753	0.51028971557623
73434	Malay Archipelago	Basic normalization	6.0	0.0320589210916741	0.0409227161613696	0.276957594194905	0.917647058823529	0.65015479876161	0.390581717451523	0.51050035388438	0.757303370786517	0.966724627231983	0.507390715478571	0.0471698113207547	0.162226364740688	0.370623201035401	0.713947418958468	0.280976815426709
73593	Malay Archipelago	Basic normalization	6.0	0.103205675734349	0.07953791282052	0.188567805511683	0.8	0.69281045751634	0.65692007797271	0.592197069102951	0.631460674157303	0.00355482440464261	0.390468842510389	0.0276243093922652	0.172303544301507	0.502046501622942	0.297914127718965	0.465444664639653
73704	Malay Archipelago	Basic normalization	6.0	0.0933729904597362	0.0820768803001059	0.186833768884887	0.958823529411765	0.686274509803922	0.678362573099415	0.515084554747158	0.506367041198502	0	0.463856772110267	0.105263157894737	0.168046871546243	0.548551145699981	0.305511254872386	0.475251708549557
73804	Malay Archipelago	Basic normalization	6.0	0.0701790974910501	0.0776863250412325	0.183122204999964	0.838461538461538	0.661764705882353	0.782894736842105	0.625109076555743	0.525093632958801	0	0.453204538175863	0.192307692307692	0.15329050181319	0.582092366941142	0.337802789499236	0.471560823522188
73923	Malay Archipelago	Basic normalization	6.0	0.0456327048273724	0.0379400083849332	0.169821943495637	0.872727272727273	0.65158371040724	0.732793522267207	0.620197183038838	0.698876404494382	0.0385988112642615	0.182056993875994	0.072992700729927	0.116704672217579	0.567205706902731	0.277346794613867	0.475377925707067
73968	Malay Archipelago	Basic normalization	6.0	0.0313122816705748	0.0366842223500821	0.13720949496331	1	0.617647058823529	0.348684210526316	0.419417066524403	0.771535580524345	0	0.771124819605631	0.106382978723404	0.0939832581358497	0.330607793215888	0.500225639808344	0.3298099355895
74317	Malay Archipelago	Basic normalization	6.0	0.063744572462372	0.0255066317461006	0.135045223350108	1	0.558823529411765	0.469298245614035	0.572292625630854	0.779775280898876	0.0362723355983361	0.727440036705295	0.267857142857143	0.10298457822088	0.43393237192483	0.555324702784631	0.344702461443385
74440	Malay Archipelago	Basic normalization	6.0	0.0422239024161052	0.0477293038856038	0.150685665035278	0.58	0.617647058823529	0.855263157894737	0.660530836253947	0.710861423220974	0.577192083119796	0.118411680712327	0	0.110690197130697	0.488335154429018	0.417873733726768	0.409371328371304
74500	Malay Archipelago	Basic normalization	6.0	0.0682406746367176	0.0710493081307652	0.163909522800062	0.65	0.647058823529412	1	0.725319782257219	0.635955056179775	0	0.0826888459836659	0.144927536231884	0.140188135913517	0.637035148181069	0.233568893007414	0.511265801161772
74535	Malay Archipelago	Basic normalization	6.0	0.0850587389103412	0.0929484765396241	0.176440126611049	0.9	0.705882352941176	0.601973684210526	0.515848280855702	0.736329588014981	0.368856247262262	0.45276875005996	0.0584795321637427	0.164351982112154	0.493275141273302	0.48915525129421	0.400106620972954
74732	Malay Archipelago	Basic normalization	6.0	0.040496361181219	0.0495747047743188	0.134036931667129	0.844444444444444	0.72192513368984	0.631578947368421	0.507534639049065	0.717602996254682	0.134224620512939	0.327330785282544	0.151515151515152	0.102895731699696	0.484504807656283	0.392143533347115	0.414741265631794
74742	Malay Archipelago	Basic normalization	6.0	0.0309181506057924	0.0616845280509034	0.131856195879073	0.93	0.705882352941176	0.842105263157895	0.56627149069683	0.543820224719101	0.107554069232451	0.2642410393727	0.172413793103448	0.103061173527937	0.647566824675978	0.309769141294154	0.484672387853986
74890	Malay Archipelago	Basic normalization	6.0	0.200351248064713	0.0775440377029062	0.135854926101474	0.86	0.607843137254902	0.774853801169591	0.580624013171596	0.723595505617977	0.334180183363671	0.32769521908867	0.0427350427350427	0.192313853738925	0.541223319334828	0.425254419193094	0.443011263370612
75035	Malay Archipelago	Basic normalization	6.0	0.198277851842023	0.0668495865796292	0.122719787751674	0.844444444444444	0.609625668449198	0.842105263157895	0.886851705858438	0.547565543071161	0	0.328342468134501	0	0.180100347662084	0.714359601547759	0.237756987072696	0.540779733069984
75315	Malay Archipelago	Basic normalization	6.0	0.0496128510340424	0.0695777062852381	0.158966487799043	0.65	0.742647058823529	0.650219298245614	0.349234269181206	0.769288389513109	0.0385214301262737	0.245271343734247	0.0503355704697987	0.128380375739924	0.333665322255761	0.314993018969702	0.403671265580054
75822	Tasmania	Basic normalization	6.0	0.0649212095012876	0.0221256517114978	0.0490084208461556	1	0.294117647058823	0.614035087719298	0.269536945793261	0.868164794007491	0.28159401400642	0.667464765829852	0.166666666666667	0.061378032186171	0.230463539266349	0.613901469849962	0.250177356146853
78193	New Caledonia	Basic normalization	6.0	0.0925594415711748	0.170062056777129	0.455410162186719	1	0.764705882352941	1	0.89839867180874	1	0.0264188556081873	0.144305180137543	0.271317829457364	0.335785473806219	0.945433863883269	0.429951518773971	0.5926597073964
78721	Fiji Islands	Basic normalization	6.0	0.147003997857399	0.0209453776698909	0.0551198107757245	0.825	0.635294117647059	0.768421052631579	0.715087733324566	0.90936329588015	0	0.188908411327168	0	0.102405922203823	0.599214539073191	0.313246354328583	0.470609940268106
80609	Solomon Islands	Basic normalization	6.0	0.265389229896233	0.0643620667662075	0.419396425256042	0.86	0.705882352941176	0.903508771929824	0.694053615204692	0.968539325842697	0	0.323086964422516	0	0.350456995045424	0.704934091175579	0.378887533142941	0.553843195573863
80624	Malay Archipelago	Basic normalization	6.0	0.402736737926446	0.173224829536413	0.467089768707427	0.883333333333333	0.605042016806723	0.586466165413534	0.627546599559117	0.916104868913858	0	0.137532805594458	0	0.489035366698419	0.48301507671209	0.298093723988686	0.555648742763694
80636	Malay Archipelago	Basic normalization	6.0	0.225997160947199	0.366053976686061	0.558773743547625	0.86	0.764705882352941	0.517543859649123	0.547830518397789	0.915355805243446	0	0.00291163937708185	0	0.53985162635164	0.477090973597302	0.252137422743194	0.583651120135933
80952	New Hebrides	Basic normalization	6.0	0.453599644099445	0.399950668554057	0.48911005428511	0.825	0.705882352941176	1	0.759183750967001	0.972284644194757	0	0.287081988795993	0	0.630303896934441	0.76588037575393	0.367935830327555	0.672907209385026
80975	Malay Archipelago	Basic normalization	6.0	0.156444492773353	0.302122104285661	0.47000964700814	0.8	0.627450980392157	0.678362573099415	0.615741859040503	0.907116104868914	0	0.284925719324433	0	0.43505926334609	0.492240814990064	0.345079998606258	0.526485010930745
81032	Malay Archipelago	Basic normalization	6.0	0.138865457592473	0.206429054763393	0.471215789788582	1	0.504201680672269	0.421052631578947	0.458735186236952	0.756554307116105	0	0	0	0.382219097399363	0.329761217246284	0.197238072504465	0.50416703219679
81055	Malay Archipelago	Basic normalization	6.0	0.0238159395331067	0.0198333722683813	0.0950804959358951	1	0.823529411764706	0.903508771929824	0.489925992389746	0.701123595505618	0	0.689704680300735	0	0.0626390966831359	0.730694442183701	0.412565220884615	0.470149998759205
81147	Solomon Islands	Basic normalization	6.0	0.212581637258391	0.179412464218079	0.451587990296509	1	0.564705882352941	1	0.504357143268549	0.885393258426966	0	0.483164045639285	0.116279069767442	0.394983705735347	0.659505621176406	0.444479656400027	0.535003613716692
81155	Solomon Islands	Basic normalization	6.0	0.180057904703014	0.16840187608813	0.463558199779589	0.8	0.666666666666667	1	0.625315774701726	0.946067415730337	0	0.356753185313651	0.0714285714285714	0.380100924711315	0.670537355413041	0.406936846996061	0.545153294947746
81175	Malay Archipelago	Basic normalization	6.0	0.0441193200895651	0.0154039887744858	0.0902723043707619	1	0.882352941176471	0.903508771929824	0.555171675019364	0.617228464419476	0.0198879102773167	0.684216932618281	0	0.0678567300585075	0.790412307128589	0.388972650275268	0.492570647792183
81296	Malay Archipelago	Basic normalization	6.0	0.272814353442755	0.18966261677763	0.493606225501427	0.844444444444444	0.67379679144385	0.684210526315789	0.456448544651446	0.77752808988764	0	0.1697713291876	0	0.448029054749111	0.46208321926316	0.261993372348201	0.546058956855533
81410	Malay Archipelago	Basic normalization	6.0	0.204135541831612	0.189561522269115	0.5094224861169	0.809090909090909	0.73109243697479	0.669172932330827	0.487195001562763	0.746067415730337	0	0.226564050661779	0	0.423056188153166	0.480205650201981	0.27059324839646	0.541280240826962
81430	Malay Archipelago	Basic normalization	6.0	0.0685955628615636	0.0641384812976381	0.125091361027418	1	0.776470588235294	0.884210526315789	0.415512984210827	0.731835205992509	0.0875990056901408	0.118792919780849	0	0.118793812601042	0.662937999408724	0.258913457489398	0.505821859363881
81441	Solomon Islands	Basic normalization	6.0	0.136023095808165	0.14882670498831	0.53269149606008	0.708333333333333	0.685121107266436	0.863777089783282	0.577397070982526	0.907116104868914	0	0.294334484409165	0.131578947368421	0.382705221289845	0.54666599677807	0.392943356678271	0.511721129738694
81466	Malay Archipelago	Basic normalization	6.0	0.196776519422377	0.195674292991149	0.572502754378425	0.93	0.705882352941176	0.631578947368421	0.456060121655794	0.703370786516854	0	0.159042576212915	0	0.452211519745287	0.493187108465193	0.233175742503086	0.565531796434267
81518	Solomon Islands	Basic normalization	6.0	0.199812702865008	0.140289904476688	0.46343145498749	0.86	0.529411764705882	1	0.626398306345079	0.772284644194757	0	0.349126349916213	0	0.376100675928585	0.63387353488655	0.321101818860419	0.558715245518834
81542	Solomon Islands	Basic normalization	6.0	0.17570242176334	0.110462073800333	0.51820160841577	0.86	0.588235294117647	1	0.712208037859194	0.89438202247191	0	0.248559772555016	0	0.376492991543122	0.703489432339252	0.328411224878054	0.5770054031554
81546	Solomon Islands	Basic normalization	6.0	0.287768186971535	0.136276735666201	0.480622768570087	0.86	0.529411764705882	1	0.626398306345079	0.770786516853933	0	0.349126349916213	0	0.423786151471435	0.63387353488655	0.320593225564566	0.575202910914231
81561	Malay Archipelago	Basic normalization	6.0	0.0546264590193246	0.0785723715825083	0.814096684603959	0.85	0.498269896193772	0.829721362229102	0.440136042144913	0.50187265917603	0	0.20094955894048	0	0.443885579141923	0.442458069374432	0.178996779196019	0.561214075704822
81571	Malay Archipelago	Basic normalization	6.0	0.396400144257331	0.682264255985515	0.509024764787244	0.9125	0.588235294117647	0.614035087719298	0.516340151481186	0.907116104868914	0	0.475031972011521	0	0.745837324225049	0.448707250191946	0.409618414655203	0.589517226762216
81742	Malay Archipelago	Basic normalization	6.0	0.0523561015080439	0.0572657383337262	0.204147088665529	0.825	0.705882352941176	0.768421052631579	0.45203094921909	0.590262172284644	0	0.786463418607334	0.138888888888889	0.14517172015433	0.50657422472815	0.454928393244505	0.410930705504959
81979	Solomon Islands	Basic normalization	6.0	0.12865876283346	0.189754802726268	0.526954934631542	0.766666666666667	0.75	0.927631578947368	0.810151833777237	0.895131086142322	0	0.0221188556507543	0	0.395826014430136	0.748737420568038	0.251791994752895	0.617129900160311
82114	Malay Archipelago	Basic normalization	6.0	0.0947649636804128	0.080681112937244	0.258664592811039	0.5625	0.678733031674208	0.59919028340081	0.585461654879517	0.432209737827715	0.899419008803759	0.581564117181361	0	0.201914004665624	0.349926639962085	0.589900698458247	0.32670410532579
82116	Malay Archipelago	Basic normalization	6.0	0.077047631945676	0.0727819920971575	0.129276490637717	1	0.776470588235294	0.884210526315789	0.62152011682769	0.602996254681648	0.994921338953106	0.141439989448319	0	0.128827871136854	0.76209480004347	0.530886050001687	0.463255467070312
82159	Malay Archipelago	Basic normalization	6.0	0.277880062045427	0.219658964729477	0.500641831274513	0.65	0.745098039215686	0.678362573099415	0.616982299381518	0.856928838951311	0	0.38176758324591	0	0.46787850610958	0.477265527467728	0.360918582629722	0.52739627701922
82196	Solomon Islands	Basic normalization	6.0	0.119566516364624	0.111266589640596	0.51922389963512	0.58	0.727941176470588	0.927631578947368	0.622044375996328	0.87940074906367	0	0.211262351743029	0.0549450549450549	0.35088573103721	0.5577309975961	0.329316417081694	0.524696688233278
82248	Malay Archipelago	Basic normalization	6.0	0.00861556784565078	0.0138151721432553	0.0891493049585829	1	0.705882352941176	0.652631578947368	0.408688728903126	0.711610486891386	0	0.0620944258018145	0	0.0498377232540729	0.514212069274834	0.203060463417866	0.466466594998612
82291	Malay Archipelago	Basic normalization	6.0	0.0279694708034508	0.0199422975939622	0.090560995472994	0.3	0.838235294117647	0.782894736842105	0.584555178914564	0.718352059925094	0.00553538730606491	0.333904329035408	0.0609756097560976	0.0625178980356826	0.388336652177764	0.32020435085891	0.402833080501121
82295	Malay Archipelago	Basic normalization	6.0	0.0207948041800242	0.0185390682645339	0.812801432817016	0.93	0.449197860962567	0.842105263157895	0.516626527899468	0.39250936329588	0	0.208839058999849	0	0.399016627891366	0.500122178998282	0.144547843612996	0.57333763820404
82308	Solomon Islands	Basic normalization	6.0	0.140153296917984	0.151953208998471	0.499985217447588	0.72	0.680672268907563	0.917293233082707	0.635559101116599	0.907116104868914	0	0.299156364519743	0.0602409638554217	0.370705503413515	0.603893855790387	0.370362069136897	0.532949680329296
82376	Solomon Islands	Basic normalization	6.0	0.18644021560921	0.202386257683984	0.532132124507206	1	0.65546218487395	1	0.731961083891979	0.841198501872659	0	0.353068996940305	0	0.431467470104068	0.812741010449128	0.345835584035775	0.620227213497574
82448	Malay Archipelago	Basic normalization	6.0	0.0593413592473927	0.0732590999008181	0.189455643324508	0.844444444444444	0.737967914438503	0.894736842105263	0.620336452487087	0.642696629213483	0.0834014867887314	0.378291019356434	0	0.149079202124759	0.673186200134111	0.31532313569479	0.501851801331393
82475	Malay Archipelago	Basic normalization	6.0	0.012437085946977	0.0136323952382172	0.0889923668111924	1	0.705882352941176	0.652631578947368	0.408688728903126	0.698876404494382	0	0.0620944258018145	0	0.0514794267702443	0.514212069274834	0.198737420403115	0.467952108096107
82476	Malay Archipelago	Basic normalization	6.0	0.0204225250529417	0.018898987101962	0.0995125845347601	1	0.80672268907563	0.75187969924812	0.485050832644023	0.736329588014981	0	0.261946374821547	0	0.0626882699239116	0.647275195451767	0.279299196557036	0.48284534954506
82505	Solomon Islands	Basic normalization	6.0	0.207785202932622	0.2045914151045	0.533292268557189	0.79	0.624434389140271	0.910931174089069	0.664346938482427	0.834456928838951	0	0.295984228723256	0.0757575757575758	0.443118608157789	0.621312069430737	0.349886071411622	0.56914989024673
82514	Malay Archipelago	Basic normalization	6.0	0.0162203310316905	0.0206698152843115	0.848691851342737	0.93	0.449197860962567	0.842105263157895	0.516626527899468	0.353558052434457	0	0.208839058999849	0	0.414787063996335	0.500122178998282	0.131324417920817	0.581482806365858
82526	Malay Archipelago	Basic normalization	6.0	0.0126556740214454	0.0197399381637407	0.0841923852298111	0.72	0.756302521008403	0.917293233082707	0.581136684228045	0.644943820224719	0	0.143869531604368	0	0.052199020851687	0.614101760057228	0.208189567363789	0.490010113059168
82546	Malay Archipelago	Basic normalization	6.0	0.0930675329402932	0.0696773753437868	0.141329881023516	0.766666666666667	0.75	0.855263157894737	0.654216079395302	0.71310861423221	0.0566739695159886	0.277727444892537	0	0.140600840587937	0.638848450608206	0.296013473850604	0.495594558122269
82552	Malay Archipelago	Basic normalization	6.0	0.050105298226909	0.0611622024006749	0.117864325413193	0.941666666666667	0.841628959276018	0.643724696356275	0.447365252739556	0.739325842696629	0.0121264103194885	0.33437073901137	0.0581395348837209	0.105264514960215	0.565802102709218	0.328757749088021	0.457737402694984
82553	Malay Archipelago	Basic normalization	6.0	0.0618135882059181	0.0798597589593332	0.217909392069106	0.825	0.658823529411765	0.729824561403509	0.626479684161837	0.599250936329588	0.029273500239523	0.452605129931306	0.0632911392405063	0.166773371110329	0.549312897662171	0.328913294397652	0.468277189364031
82593	Solomon Islands	Basic normalization	6.0	0.166801904218239	0.21695057729676	0.536471563525252	0.809090909090909	0.65546218487395	0.917293233082707	0.648646979085898	0.89063670411985	0	0.276482682548381	0	0.431121121435802	0.640940972772094	0.336619179357997	0.575114169139663
82632	Solomon Islands	Basic normalization	6.0	0.263490350342184	0.204288928268637	0.52715598652159	0.766666666666667	0.75	0.927631578947368	0.810151833777237	0.839700374531835	0	0.0221188556507543	0	0.466348177935045	0.748737420568038	0.232974042806332	0.648284343006824
82658	Malay Archipelago	Basic normalization	6.0	0.0322683238529178	0.0210297250243748	0.130113708742868	1	0.635294117647059	0.652631578947368	0.594616321235545	0.749812734082397	0	0.426061187904332	0	0.0837070644003723	0.569728019067004	0.339591221753837	0.450737869804171
82695	Malay Archipelago	Basic normalization	6.0	0.214944890755313	0.986094454213417	0.818930733585821	0.852631578947368	0.567774936061381	0.672768878718535	0.374038718823278	0.370037453183521	0	0.323865778181529	0	0.949661919051452	0.369819473286556	0.175968907836899	0.666353011705268
82725	Malay Archipelago	Basic normalization	6.0	0.233672509838893	0.841299165493218	0.83370257281014	0.844444444444444	0.545454545454545	0.684210526315789	0.384885872833168	0.356554307116105	0	0.313131614317247	0	0.897184868064625	0.365863579539243	0.167747469552432	0.657971930134083
82750	Solomon Islands	Basic normalization	6.0	0.0979165093916365	0.0986367179054467	0.516550085657122	0.65	0.729411764705882	0.92280701754386	0.590895090642081	0.892883895131086	0	0.23058600084957	0.0526315789473684	0.333461710675819	0.57481653863131	0.33966847279735	0.521239273403953
82768	Malay Archipelago	Basic normalization	6.0	0.238101778234635	0.875989198490161	0.832364498522353	0.844444444444444	0.545454545454545	0.684210526315789	0.384885872833168	0.322846441947566	0	0.313131614317247	0	0.914999078837695	0.365863579539243	0.156304120395739	0.663261547425678
82772	Malay Archipelago	Basic normalization	6.0	0.274076696726843	0.908654423305249	0.831836499000403	0.844444444444444	0.545454545454545	0.684210526315789	0.384885872833168	0.311610486891386	0	0.313131614317247	0	0.947114607595641	0.365863579539243	0.152489670676841	0.669001776488399
82782	Malay Archipelago	Basic normalization	6.0	0.253224074244346	0.771874070770585	0.833139714663789	0.852631578947368	0.567774936061381	0.672768878718535	0.429063844603332	0.283895131086142	0	0.306651991707298	0	0.873403627391124	0.39630455347561	0.140880953380325	0.670520843230277
82783	Malay Archipelago	Basic normalization	6.0	0.271526782561436	0.743710383328442	0.834049215093692	0.852631578947368	0.567774936061381	0.672768878718535	0.429063844603332	0.284644194756554	0	0.306651991707298	0	0.86918291937221	0.39630455347561	0.141135250028252	0.669680835201146
82787	Malay Archipelago	Basic normalization	6.0	0.258308084616402	0.800461444343191	0.834831625072343	0.852631578947368	0.567774936061381	0.672768878718535	0.429063844603332	0.282397003745318	0	0.306651991707298	0	0.890077759692047	0.39630455347561	0.140372360084472	0.673645793375341
82795	Malay Archipelago	Basic normalization	6.0	0.247217443760944	0.839583006490635	0.832801176072957	0.852631578947368	0.567774936061381	0.672768878718535	0.429063844603332	0.29063670411985	0	0.306651991707298	0	0.90233723163386	0.39630455347561	0.143169623211664	0.675243290489219
82801	Solomon Islands	Basic normalization	6.0	0.275081952011575	0.224331845310774	0.54424663905599	1	0.588235294117647	1	0.758217053336416	0.841198501872659	0	0.220791035693484	0	0.48932256328571	0.793020598710287	0.300929064779381	0.649787625204891
82807	Malay Archipelago	Basic normalization	6.0	0.0353303156119761	0.0324544900094165	0.0710035357246925	1	0.705882352941176	0.917293233082707	0.611857490868604	0.659176029962547	0.171291311418984	0.429461121215823	0	0.0626666958407765	0.739391492486619	0.368126563627418	0.483725142062173
82809	Malay Archipelago	Basic normalization	6.0	0.254415317673376	0.925480989681164	0.832521751638584	0.852631578947368	0.567774936061381	0.672768878718535	0.429063844603332	0.27565543071161	0	0.306651991707298	0	0.946101069430128	0.39630455347561	0.138083690253133	0.683074047624007
82824	Malay Archipelago	Basic normalization	6.0	0.210833454332094	0.987856776381543	0.830761108232987	0.852631578947368	0.567774936061381	0.672768878718535	0.374038718823278	0.291385767790262	0	0.323865778181529	0	0.954132424219264	0.369819473286556	0.149267759804614	0.672098514996606
82825	Malay Archipelago	Basic normalization	6.0	0.241510377868668	0.990333928392759	0.83350215903304	0.86	0.588235294117647	0.662280701754386	0.416827906520096	0.283895131086142	0	0.317208883019316	0	0.97105732040411	0.398761566250969	0.144464870448008	0.686289388208867
82828	Malay Archipelago	Basic normalization	6.0	0.241325937561025	0.984841050919626	0.831207446860722	0.86	0.588235294117647	0.662280701754386	0.416827906520096	0.295131086142322	0	0.317208883019316	0	0.967298431856648	0.398761566250969	0.148279320166906	0.685097031719257
82831	Malay Archipelago	Basic normalization	6.0	0.241630287382421	1	0.832088304585258	0.86	0.588235294117647	0.662280701754386	0.416827906520096	0.272659176029963	0	0.317208883019316	0	0.97500485839067	0.398761566250969	0.14065042072911	0.687485782961168
82847	Solomon Islands	Basic normalization	6.0	0.0960604178186102	0.145951351308606	0.548162405550983	0.65	0.729411764705882	0.92280701754386	0.590895090642081	0.924344569288389	0	0.23058600084957	0.0515463917525773	0.369801360825387	0.57481653863131	0.349980526123143	0.529864282093723
82878	Malay Archipelago	Basic normalization	6.0	0.262972585444498	0.980940322209627	0.831984821990486	0.866666666666667	0.592941176470588	0.67578947368421	0.426209547008708	0.255430711610487	0	0.318353975981966	0	0.976032342695842	0.415253255608088	0.135190340884925	0.694980210880814
82927	Malay Archipelago	Basic normalization	6.0	0.268879790565666	0.9726488422768	0.83359384786892	0.833333333333333	0.597285067873303	0.688259109311741	0.431910151632425	0.253932584269663	0	0.354927878546639	0	0.975666805391832	0.410045681431791	0.147098076388828	0.690759247653925
82941	Solomon Islands	Basic normalization	6.0	0.128804593715252	0.115924797814947	0.516902640466141	0.65	0.729411764705882	0.92280701754386	0.590895090642081	0.900374531835206	0	0.23058600084957	0.0526315789473684	0.356343466929088	0.57481653863131	0.342211439276616	0.527843226948063
82943	Malay Archipelago	Basic normalization	6.0	0.252187826225973	0.947456722365938	0.830094685999976	0.833333333333333	0.597285067873303	0.688259109311741	0.431910151632425	0.250187265917603	0	0.354927878546639	0	0.954268169775943	0.410045681431791	0.145826593149196	0.688142355343668
82948	Malay Archipelago	Basic normalization	6.0	0.271773318631653	0.967771735232142	0.833225926258196	0.833333333333333	0.597285067873303	0.688259109311741	0.431910151632425	0.251685393258427	0	0.354927878546639	0	0.974558050321062	0.410045681431791	0.146335186445049	0.690758159143488
82960	Malay Archipelago	Basic normalization	6.0	0.295443676833586	0.972871930416405	0.833634139443854	0.833333333333333	0.597285067873303	0.688259109311741	0.431910151632425	0.239700374531835	0	0.354927878546639	0	0.988316118484545	0.410045681431791	0.142266440078224	0.693187043151567
82998	Malay Archipelago	Basic normalization	6.0	0.322416262446325	0.969162368805873	0.835150848129521	0.833333333333333	0.597285067873303	0.688259109311741	0.431910151632425	0.220224719101124	0	0.354927878546639	0	1	0.410045681431791	0.135654727232135	0.695692241262283
83044	Malay Archipelago	Basic normalization	6.0	0.0254679591257313	0.0507651374684348	0.833938861394052	0.93	0.449197860962567	0.842105263157895	0.516626527899468	0.496629213483146	0	0.208839058999849	0	0.426381466025537	0.500122178998282	0.179895077674783	0.573414439197103
83118	Malay Archipelago	Basic normalization	6.0	0.0469678835057907	0.069048682774643	0.845867147047408	0.936363636363636	0.441176470588235	0.758771929824561	0.426650379183157	0	0	0.175564051287526	0	0.450764054407535	0.415905719484164	0	0.594015640867659
83162	Malay Archipelago	Basic normalization	6.0	0.0292909752361866	0.0230604000982606	0.297807526034649	1	0.80672268907563	0.834586466165413	0.458477754367764	0.722846441947566	0.00756731561888267	0.393494336291183	0	0.162329941214394	0.674293856906678	0.321949549327397	0.50396154521785
83180	Solomon Islands	Basic normalization	6.0	0.241274266749297	0.260895362350896	0.576716818619563	1	0.588235294117647	1	0.712208037859194	0.808988764044944	0	0.227303814091465	0	0.505931965330495	0.770875216086276	0.292205306168459	0.652870081711476
83295	Solomon Islands	Basic normalization	6.0	0.240204587791898	0.258218188425357	0.574837497160785	1	0.588235294117647	1	0.712208037859194	0.812734082397004	0	0.227303814091465	0	0.503279170192553	0.770875216086276	0.293476789408092	0.651496643229131
83373	Malay Archipelago	Basic normalization	6.0	0.0715269171302642	0.0990234775144216	0.81560802566105	0.936363636363636	0.5	0.758771929824561	0.427238253011299	0.18501872659176	0	0.173875972496984	0	0.46220981145926	0.444502033561533	0.0622381928793934	0.594254955728815
83392	Solomon Islands	Basic normalization	6.0	0.224540079588726	0.255255785292659	0.576948051818608	1	0.605042016806723	1	0.643277834099718	0.794007490636704	0	0.21606257215952	0	0.495491549683324	0.745786775918047	0.283303128670593	0.644725849753237
83471	Malay Archipelago	Basic normalization	6.0	0.122626430070589	0.153379207630179	0.79302374988979	0.844444444444444	0.513368983957219	0.736842105263158	0.364338796021746	0.237453183520599	0	0.153906976677436	0	0.50128426698399	0.36586306963998	0.0732597632205911	0.579274483549626
83480	Solomon Islands	Basic normalization	6.0	0.221920816651295	0.237406663593541	0.556313720408567	0.65	0.8	0.884210526315789	0.559406897903266	0.868164794007491	0	0.178608429095421	0.108695652173913	0.476111225032495	0.57505891149447	0.332663993556722	0.571065602820272
83623	Malay Archipelago	Basic normalization	6.0	0.107711114036205	0.120899579661077	0.627723010205085	1	0.776470588235294	1	0.794722929001094	0.594007490636704	0	0.444018547325297	0	0.400996213098823	0.90119459775318	0.292793791554115	0.642948384858123
83698	Malay Archipelago	Basic normalization	6.0	0.0869806363541815	0.135695693277892	0.630396077600359	1	0.776470588235294	1	0.794722929001094	0.657677902621723	0	0.444018547325297	0	0.399458480454237	0.90119459775318	0.31440900662787	0.636735534175295
83773	Malay Archipelago	Basic normalization	6.0	0.10968030912233	0.120788503503682	0.638347746289277	1	0.776470588235294	1	0.794722929001094	0.606741573033708	0	0.444018547325297	0	0.406881998905421	0.90119459775318	0.297116834568866	0.643977254320615
83819	Malay Archipelago	Basic normalization	6.0	0.131194094409588	0.116912023209492	0.648267994271884	1	0.65546218487395	0.917293233082707	0.648705408071503	0.643445692883895	0.315388563456569	0.245429307137016	0	0.419875649316397	0.732858801331591	0.349229108294194	0.594284528289548
83847	Malay Archipelago	Basic normalization	6.0	0.125999213166995	0.0868894191529677	0.390741728403534	0.695652173913043	0.812834224598931	0.43859649122807	0.519706419682022	0.704119850187266	0.0341446984141816	0.433956596046624	0.147058823529412	0.281844164226797	0.369615004059757	0.388275570333508	0.426886870604346
83984	Malay Archipelago	Basic normalization	6.0	0.159100967517952	0.127116931653728	0.656470025655452	1	0.65546218487395	0.917293233082707	0.648705408071503	0.6	0	0.245429307137016	0	0.441713056107308	0.732858801331591	0.227409892981831	0.636156885674701
84060	Malay Archipelago	Basic normalization	6.0	0.364002858171098	0.312361638844428	0.771954165912148	0.86	0.529411764705882	0.758771929824561	0.416283971386267	0.261423220973783	0	0.175992536133036	0	0.680122796395982	0.416630236970562	0.0888949947433233	0.643366808192677
84067	Malay Archipelago	Basic normalization	6.0	0.0503727200897818	0.0578096880908893	0.567518407585154	0.936363636363636	0.558823529411765	0.758771929824561	0.569894840829174	0.747565543071161	0	0.443120059703968	0.102040816326531	0.315826074689115	0.541479859339829	0.379261011508595	0.493139620533799
84106	Malay Archipelago	Basic normalization	6.0	0.166103005847902	0.127402787204933	0.65412547798794	1	0.65546218487395	0.917293233082707	0.648705408071503	0.628464419475655	0	0.245429307137016	0	0.444043891236871	0.732858801331591	0.237073165603039	0.634535347006162
84144	Malay Archipelago	Basic normalization	6.0	0.154883097832317	0.111197516707919	0.646061215316856	1	0.65546218487395	0.917293233082707	0.648705408071503	0.650936329588015	0	0.245429307137016	0	0.427310279496064	0.732858801331591	0.244702065040835	0.62632800890541
84151	Malay Archipelago	Basic normalization	6.0	0.0513842857318897	0.0544028335443225	0.570567052083717	1	0.661764705882353	0.638157894736842	0.586731161624673	0.740823970037453	0	0.340659204067365	0	0.316134138115187	0.57170711278056	0.307546881960338	0.524360245742586
84232	Bismarck Archipelago	Basic normalization	6.0	0.268523910118879	0.166420900434842	0.803144566325192	0.7375	0.481283422459893	0.947368421052632	0.611989344147593	0.671910112359551	0	0.251930134960652	0	0.580997672642149	0.519477077889607	0.254029311379715	0.611194339090718
84252	Malay Archipelago	Basic normalization	6.0	0.354760818965178	0.30156888378874	0.765754044723818	0.86	0.529411764705882	0.758771929824561	0.416283971386267	0.304119850187266	0	0.175992536133036	0	0.667752782257976	0.416630236970562	0.103389903675135	0.637207847834288
84272	Malay Archipelago	Basic normalization	6.0	0.159766515590472	0.132939011293403	0.650921982965552	1	0.65546218487395	0.917293233082707	0.648705408071503	0.644943820224719	0	0.245429307137016	0	0.442156079452736	0.732858801331591	0.242667691857422	0.6323684828686
84281	Solomon Islands	Basic normalization	6.0	0.253566222284214	0.21976203458063	0.523670881913248	0.730769230769231	0.705882352941176	0.871345029239766	0.486267350820717	0.906367041198502	0	0.278997679661743	0.037593984962406	0.467321314144493	0.527237405778194	0.355575847855427	0.545338230725142
84306	Bismarck Archipelago	Basic normalization	6.0	0.215013566054145	0.197227355754122	0.805679957954119	1	0.470588235294118	0.903508771929824	0.6932795367446	0.722097378277154	0	0.10354757867162	0	0.571488032904606	0.6586938719767	0.220693382579575	0.664453095972073
84350	Malay Archipelago	Basic normalization	6.0	0.283295963953597	0.279640265698947	0.769438581106639	0.93	0.513368983957219	0.789473684210526	0.452203155271383	0.333333333333333	0	0.200058717144101	0	0.625454158592436	0.474667763023564	0.121477605072211	0.642181984137195
84357	Malay Archipelago	Basic normalization	6.0	0.0652733977337902	0.046209467808695	0.599754465494596	1	0.611764705882353	0.729824561403509	0.515418651160966	0.751310861423221	0	0.343422404906953	0	0.332581882313492	0.557437766929807	0.312045103100568	0.52392475339851
84437	Malay Archipelago	Basic normalization	6.0	0.241403962985827	0.260454498232448	0.774948673146425	0.941666666666667	0.542986425339366	0.688259109311741	0.42438388752431	0.291385767790262	0.996364422034418	0.178250770610142	0	0.59925346646794	0.432431444170598	0.438085296776353	0.530572578664532
84439	Malay Archipelago	Basic normalization	6.0	0.21732855550795	0.247303002478164	0.780193468635385	0.941666666666667	0.542986425339366	0.688259109311741	0.42438388752431	0.32434456928839	1	0.178250770610142	0	0.584173596067687	0.432431444170598	0.450508577197167	0.521666196515319
84455	Sulawesi	Basic normalization	6.0	0.0382178167003247	0.0317948281217048	0.161868624872001	0.883333333333333	0.453781512605042	0.75187969924812	0.65772987763816	0.591760299625468	0	0.277424920833915	0	0.106560904000512	0.504355339880796	0.235474693565456	0.467923481471935
84458	Malay Archipelago	Basic normalization	6.0	0.228065422560609	0.255663140366439	0.774098066516322	0.946153846153846	0.579831932773109	0.669172932330827	0.403742276315836	0.316104868913858	0.993431420147722	0.205519814366256	0	0.590303976439227	0.433203925305306	0.45473883227597	0.522529041412517
84482	Solomon Islands	Basic normalization	6.0	0.135859878401186	0.255463542687647	0.583437169483379	0.9	0.705882352941176	0.855263157894737	0.561638737572139	0.856179775280899	0	0.219456414528404	0	0.456835625473591	0.637230394937967	0.305561912503722	0.592245962078326
84506	Malay Archipelago	Basic normalization	6.0	0.186591854885641	0.248144510343643	0.786115657224858	0.946153846153846	0.579831932773109	0.669172932330827	0.403742276315836	0.328838951310861	0.993252846527245	0.205519814366256	0	0.572870094783431	0.433203925305306	0.459001252042138	0.515469716843752
84540	Malay Archipelago	Basic normalization	6.0	0.151549524217726	0.230696402535427	0.806847632685674	0.95	0.588235294117647	0.652631578947368	0.385852879935159	0.336329588014981	0	0.234846863092433	0	0.557895675016365	0.422527497618105	0.134304881048406	0.600828185385318
84549	Malay Archipelago	Basic normalization	6.0	0.139078155074773	0.225346879315607	0.816289953844068	0.95	0.588235294117647	0.652631578947368	0.385852879935159	0.380524344569288	0	0.234846863092433	0	0.553945098371578	0.422527497618105	0.149308383276071	0.596175963215285
84581	Bismarck Archipelago	Basic normalization	6.0	0.275873271268132	0.241962965508781	0.906251336545633	0.86	0.529411764705882	0.903508771929824	0.628033854114982	0.644943820224719	0	0.0863405313893228	0	0.668697605353659	0.5882169323159	0.1886592757596	0.682220357197228
84651	Sulawesi	Basic normalization	6.0	0.0284555117005064	0.0365327077612319	0.1599387921811	1	0.573529411764706	0.638157894736842	0.776309476633661	0.569288389513109	0	0.226112063608617	0.0769230769230769	0.103281904661759	0.620486247709518	0.236540105811773	0.496778898377526
84675	Bismarck Archipelago	Basic normalization	6.0	0.299728130822454	0.26655394055509	0.94251037880236	0.922222222222222	0.564705882352941	0.710526315789474	0.666665808741139	0.601498127340824	0	0.0811457439751764	0	0.708636766822777	0.560861114272704	0.172146512450007	0.688534022258538
84676	Malay Archipelago	Basic normalization	6.0	0.192713685015296	0.248135428182728	0.80303771791512	0.95	0.588235294117647	0.614035087719298	0.385852879935159	0.355056179775281	0	0.244725641011149	0	0.583731227891402	0.403949963251758	0.144016004293873	0.600068957715756
84702	Solomon Islands	Basic normalization	6.0	0.299931301828783	0.149417379541632	0.586838369991314	1	0.494117647058823	1	0.639684465645017	0.90187265917603	0	0.302099241863816	0	0.485798790606104	0.690666293477199	0.349130092972605	0.605627154147775
84712	Sulawesi	Basic normalization	6.0	0.0267689165390101	0.0358935223082485	0.158312592066317	0.876470588235294	0.582352941176471	0.768421052631579	0.625538331288976	0.680898876404494	0.263026447784508	0.402981728275298	0.0531914893617021	0.101418507861895	0.555404157779976	0.415712346646151	0.42812073654879
84751	Bismarck Archipelago	Basic normalization	6.0	0.182706046293532	0.238825275520907	0.829542652054444	0.688888888888889	0.597285067873303	0.866396761133603	0.552747043085046	0.829213483146067	0	0.228051384554057	0	0.587120034600919	0.484425194447271	0.299325105387214	0.587906759550337
84757	Bismarck Archipelago	Basic normalization	6.0	0.144989763877828	0.189838494228574	0.588375986191467	0.72	0.478991596638655	0.958646616541353	0.63319030248597	0.660674157303371	0	0.335256175812193	0	0.432526313955716	0.525583831756254	0.278502888046987	0.556543384994079
84825	Malay Archipelago	Basic normalization	6.0	0.166537630661263	0.199428119672265	0.694100426857184	0.958823529411765	0.607843137254902	0.614035087719298	0.380176225637549	0.326591760299626	0	0.362896224564195	0	0.497058027353845	0.414902424132572	0.174469993352882	0.570133642404972
84832	Malay Archipelago	Basic normalization	6.0	0.164802671449207	0.186262169875534	0.690084138619838	0.958823529411765	0.607843137254902	0.614035087719298	0.380176225637549	0.339325842696629	0	0.362896224564195	0	0.488138387500891	0.414902424132572	0.178793036367632	0.566291322915174
84895	Malay Archipelago	Basic normalization	6.0	0.190054280702729	0.185329400993339	1	0.766666666666667	0.617647058823529	0.674342105263158	0.446329453300264	0.410486891385768	0	0.35764117888056	0	0.645733253547563	0.387999758963532	0.201167203350416	0.5989574920799
84943	Malay Archipelago	Basic normalization	6.0	0.0989463129895429	0.118107400559796	0.353284264834948	0.872727272727273	0.597285067873303	0.910931174089069	0.639659579568188	0.684644194756554	0	0.357605344371418	0.140845070422535	0.266146486793461	0.636180546495927	0.342042544272501	0.517791208971941
85054	Malay Archipelago	Basic normalization	6.0	0.130832605270272	0.110862207299275	0.438361370638402	0.917647058823529	0.780185758513932	0.512465373961219	0.697124740111015	0.253932584269663	0	0.508722035202699	0	0.317879672191195	0.581703875223516	0.199309043297439	0.557635238342568
85098	Sulawesi	Basic normalization	6.0	0.0859516929506356	0.0408140736148388	0.35953192960836	0.432075471698113	0.8125	0.421052631578947	0.415114635114159	0.745318352059925	0.0897818892359594	0.246831752135677	0.0386100386100386	0.226520688071554	0.183800355832865	0.320806818381629	0.387306490957751

## Sheet: Fig4
ID.islands	Method	RCP	Ecological.redundancy	Habitat.specialization	Dietary.specialization	Generation.length	Vulnerability
0	Basic normalization	6.0	0.4	0.895927601809955	0.59919028340081	0.725841008189253	0.309428363854395
11221	Basic normalization	6.0	0.825	0.705882352941176	0.652631578947368	0.685470948929067	0.440016431288227
11229	Basic normalization	6.0	0.86	0.647058823529412	0.710526315789474	0.6879896655354	0.484222183002043
11384	Basic normalization	6.0	0.9	0.75	0.782894736842105	0.705724085358369	0.433251354958848
11431	Basic normalization	6.0	1	0.776470588235294	0.652631578947368	0.681548037540523	0.419909631083968
11797	Basic normalization	6.0	0.58	0.882352941176471	0.710526315789474	0.670761781143929	0.40657740602243
11801	Basic normalization	6.0	0.183333333333333	0.923076923076923	0.688259109311741	0.645650578426824	0.292473598876287
12632	Basic normalization	6.0	0.86	1	0.517543859649123	0.640876555285448	0.37791529157884
13360	Basic normalization	6.0	0	0.975778546712803	0.761609907120743	0.687459332545262	0.186626721673462
13534	Basic normalization	6.0	0.1	0.992647058823529	0.746710526315789	0.706284926882626	0.227663495495334
13567	Basic normalization	6.0	0.23	0.957983193277311	0.696741854636592	0.737387078554119	0.315474836487567
53698	Basic normalization	6.0	1	0.538699690402477	0.451523545706371	0.572217942466351	0.436489456250855
53944	Basic normalization	6.0	0.917647058823529	0.631578947368421	0.451523545706371	0.726270715164115	0.447805579870569
54036	Basic normalization	6.0	1	0.417112299465241	0.736842105263158	0.574614331137291	0.459955232784381
54116	Basic normalization	6.0	1	0.470588235294118	0.729824561403509	0.626364901891193	0.459536306785147
54284	Basic normalization	6.0	0.321212121212121	0.838914027149321	0.532388663967611	0.605585346995565	0.351517968919873
58137	Basic normalization	6.0	1	0.988235294117647	0.305263157894737	0.27154492955051	0.433830545211098
58328	Basic normalization	6.0	0.892307692307692	0.729411764705882	0.189473684210526	0.413260464176997	0.251108285085123
58468	Basic normalization	6.0	0.825	0.988235294117647	0.536842105263158	0.379118160752197	0.464004741275136
60330	Basic normalization	6.0	0.941666666666667	0.678733031674208	0.510121457489878	0.430854494148137	0.379101678356423
60681	Basic normalization	6.0	0.65	0.823529411764706	0.517543859649123	0.298436599283448	0.334929916121475
60826	Basic normalization	6.0	0.86	0.764705882352941	0.614035087719298	0.226448253950783	0.33293138841852
60954	Basic normalization	6.0	0.72	0.80672268907563	0.503759398496241	0.196115426630997	0.33866876165523
61466	Basic normalization	6.0	1	0.423529411764706	0.189473684210526	0.413371804958427	0.289677234995562
61800	Basic normalization	6.0	1	0.176470588235294	0.517543859649123	0.0368928785624568	0.278512173249321
62048	Basic normalization	6.0	1	0.417112299465241	0.210526315789474	0.319737034835424	0.255977513186225
62197	Basic normalization	6.0	1	0.382352941176471	0.324561403508772	0.328288120824671	0.333677615325731
62207	Basic normalization	6.0	1	0.434389140271493	0.331983805668016	0.357480977897017	0.354332326289206
62209	Basic normalization	6.0	1	0.501547987616099	0.3601108033241	0.395130739005894	0.299574419566043
62342	Basic normalization	6.0	1	0.453781512605042	0.338345864661654	0.416067098437394	0.357769299301241
62477	Basic normalization	6.0	1	0.411764705882353	0.276315789473684	0.502196714174973	0.289968201683182
62729	Basic normalization	6.0	1	0.504201680672269	0.393483709273183	0.42916247138027	0.332621800830757
62750	Basic normalization	6.0	1	0.247058823529412	0.363157894736842	0.194326329062657	0.333903967143023
62811	Basic normalization	6.0	1	0.411764705882353	0.276315789473684	0.43493062410701	0.183949925217481
62983	Basic normalization	6.0	1	0.302521008403361	0.503759398496241	0.35292566931004	0.350353595074454
63060	Basic normalization	6.0	1	0.397058823529412	0.421052631578947	0.378093063932472	0.361514628921962
63253	Basic normalization	6.0	1	0.411764705882353	0.421052631578947	0.200752060925941	0.299569574150201
63309	Basic normalization	6.0	1	0.282352941176471	0.421052631578947	0.199256151175737	0.249704539339901
63881	Basic normalization	6.0	1	0.407239819004525	0.242914979757085	0.41158965649315	0.269593140393687
63907	Basic normalization	6.0	1	0.176470588235294	0.493421052631579	0.0923483387164791	0.182079366212111
63981	Basic normalization	6.0	1	0	0.652631578947368	0.0462494612375514	0.302536422163927
63994	Basic normalization	6.0	1	0.176470588235294	0.517543859649123	0.0368928785624568	0.307104201083073
64000	Basic normalization	6.0	1	0.176470588235294	0.517543859649123	0.0368928785624568	0.305350147822841
64058	Basic normalization	6.0	1	0.352941176470588	0.348684210526316	0.0364322346340085	0.272457278744475
64462	Basic normalization	6.0	1	0.252100840336135	0.503759398496241	0	0.308173818854677
64825	Basic normalization	6.0	1	0.463235294117647	0.3125	0.337911570066923	0.34325776761538
64857	Basic normalization	6.0	0.916	0.529411764705882	0.483082706766917	0.359733645345071	0.305049135440043
64875	Basic normalization	6.0	0.407692307692308	0.617647058823529	0.879385964912281	0.568260870216827	0.521258513577604
64885	Basic normalization	6.0	0.316470588235294	0.773109243697479	0.510651629072682	0.362291152885182	0.395450560500469
64906	Basic normalization	6.0	0.679166666666667	0.847058823529412	0.371428571428571	0.519828440844195	0.422562351373631
64967	Basic normalization	6.0	0.72	0.705882352941176	0.958646616541353	0.79694819691551	0.518523198689761
64978	Basic normalization	6.0	0.963157894736842	0.652941176470588	0.623684210526316	0.517305233077897	0.572633143050044
65026	Basic normalization	6.0	1	0.768166089965398	0.557275541795666	0.572903362597097	0.452316052337956
65125	Basic normalization	6.0	0.93	0.994652406417112	0	0.839405227982188	0.560491088024319
65132	Basic normalization	6.0	0.69375	0.751918158567775	0.723112128146453	0.457476444879252	0.474955889689174
65160	Basic normalization	6.0	0.461538461538462	0.59846547314578	0.874141876430206	0.545607705604079	0.524232262588141
65161	Basic normalization	6.0	1	0.647058823529412	0.903508771929824	0.779863346718806	0.678085591411977
65287	Basic normalization	6.0	0.963157894736842	0.652941176470588	0.623684210526316	0.517305233077897	0.575843142597654
65292	Basic normalization	6.0	0.963157894736842	0.652941176470588	0.623684210526316	0.517305233077897	0.575948127684464
65304	Basic normalization	6.0	0.963157894736842	0.652941176470588	0.623684210526316	0.517305233077897	0.576696527730751
65315	Basic normalization	6.0	0.961111111111111	0.631578947368421	0.634349030470914	0.543417458574103	0.580053261987014
65325	Basic normalization	6.0	0.963157894736842	0.652941176470588	0.623684210526316	0.517305233077897	0.577719129482921
65326	Basic normalization	6.0	0.961111111111111	0.631578947368421	0.634349030470914	0.543417458574103	0.581375244155647
65329	Basic normalization	6.0	0.963157894736842	0.652941176470588	0.623684210526316	0.517305233077897	0.578047185051428
65330	Basic normalization	6.0	0.95	0.964705882352941	0.150877192982456	0.698736601194359	0.557073693145945
65332	Basic normalization	6.0	0.961111111111111	0.631578947368421	0.634349030470914	0.543417458574103	0.581124696208105
65336	Basic normalization	6.0	0.961111111111111	0.631578947368421	0.634349030470914	0.543417458574103	0.579845117201155
65381	Basic normalization	6.0	0.963157894736842	0.652941176470588	0.623684210526316	0.517305233077897	0.582425054187857
65383	Basic normalization	6.0	0.963157894736842	0.635294117647059	0.623684210526316	0.52560300215957	0.573888249636338
65394	Basic normalization	6.0	0.963157894736842	0.635294117647059	0.623684210526316	0.52560300215957	0.473355966053198
65422	Basic normalization	6.0	0.963157894736842	0.635294117647059	0.623684210526316	0.52560300215957	0.477582547523969
65464	Basic normalization	6.0	0.965	0.65546218487395	0.614035087719298	0.507021970180814	0.479610808810529
65517	Basic normalization	6.0	0.961111111111111	0.631578947368421	0.634349030470914	0.543417458574103	0.500373516594341
65605	Basic normalization	6.0	0.963157894736842	0.635294117647059	0.623684210526316	0.52560300215957	0.515234747854362
65612	Basic normalization	6.0	0.963157894736842	0.635294117647059	0.623684210526316	0.52560300215957	0.507554773014022
65700	Basic normalization	6.0	0.892307692307692	0.964705882352941	0.0736842105263156	0.756904984789812	0.544440370572281
65762	Basic normalization	6.0	1	0.441176470588235	1	0.480429404846771	0.454986871119015
65763	Basic normalization	6.0	0.946153846153846	0.579831932773109	0.834586466165413	0.532402943502023	0.704837140470298
65792	Basic normalization	6.0	0.963157894736842	0.652941176470588	0.594736842105263	0.540461737544626	0.618188535127899
65798	Basic normalization	6.0	0.941666666666667	0.570135746606335	0.866396761133603	0.562657455800253	0.71293755409156
65880	Basic normalization	6.0	0.766666666666667	0.75	0.493421052631579	0.357497001579377	0.524281651225658
65891	Basic normalization	6.0	0.966666666666667	0.609625668449198	0.526315789473684	0.37397696712814	0.610992077053708
65902	Basic normalization	6.0	0.883333333333333	0.65546218487395	0.586466165413534	0.547207381115365	0.468770315884369
65907	Basic normalization	6.0	0.963157894736842	0.652941176470588	0.594736842105263	0.540461737544626	0.587221876762925
65936	Basic normalization	6.0	0.965	0.588235294117647	0.531328320802005	0.364635269645042	0.598977658197934
65945	Basic normalization	6.0	1	0.564705882352941	0.594736842105263	0.517631018810792	0.464903526295333
65984	Basic normalization	6.0	0.966666666666667	0.657754010695187	0.552631578947368	0.513583195115112	0.598766712815073
66028	Basic normalization	6.0	0.965	0.588235294117647	0.531328320802005	0.364635269645042	0.5984094859488
66051	Basic normalization	6.0	0.93	0.67379679144385	0.684210526315789	0.706011048637233	0.5007468516085
66067	Basic normalization	6.0	1	0.494117647058823	1	0.619798287150261	0.71286726627678
66087	Basic normalization	6.0	1	0.494117647058823	1	0.619798287150261	0.711809485566168
66098	Basic normalization	6.0	0.778947368421052	0.748235294117647	0.490526315789474	0.354741615895843	0.478580128349952
66138	Basic normalization	6.0	1	0.635294117647059	0.536842105263158	0.644176471785337	0.503161270024743
66171	Basic normalization	6.0	1	0.847058823529412	0.421052631578947	0.35230989982821	0.502407025525412
66192	Basic normalization	6.0	1	0.588235294117647	0.614035087719298	0.664401960255182	0.519253122517011
66301	Basic normalization	6.0	0.965	0.65546218487395	0.531328320802005	0.545743031887043	0.507938099113538
66317	Basic normalization	6.0	1	0.588235294117647	0.614035087719298	0.664401960255182	0.518766206537455
66493	Basic normalization	6.0	1	0.588235294117647	0.614035087719298	0.664401960255182	0.526374780591637
66522	Basic normalization	6.0	0.883333333333333	0.605042016806723	0.586466165413534	0.56865688987223	0.463619584837647
66692	Basic normalization	6.0	0.825	0.705882352941176	0.536842105263158	0.605719478624231	0.545522181812609
66704	Basic normalization	6.0	0.941666666666667	0.950226244343891	0.153846153846154	0.786901227479413	0.500118302020527
66710	Basic normalization	6.0	0.961111111111111	0.65015479876161	0.573407202216066	0.563101773547395	0.453823332233545
66733	Basic normalization	6.0	1	0.772058823529412	0.56578947368421	0.583695882473254	0.560718521983254
66773	Basic normalization	6.0	0.95625	0.768166089965398	0.557275541795666	0.572903362597097	0.553495966675502
66790	Basic normalization	6.0	0.936363636363636	0.5	0.662280701754386	0.532024704302913	0.439962221586628
66794	Basic normalization	6.0	0.95625	0.768166089965398	0.557275541795666	0.572903362597097	0.55217740437712
66798	Basic normalization	6.0	0.961111111111111	0.780185758513932	0.512465373961219	0.606131989549679	0.564571779729038
66805	Basic normalization	6.0	1	0.764705882352941	0.517543859649123	0.514218353394415	0.555680567633737
66811	Basic normalization	6.0	0.95625	0.768166089965398	0.557275541795666	0.572903362597097	0.554416532941848
66822	Basic normalization	6.0	0.958823529411765	0.764705882352941	0.549707602339181	0.56331001159607	0.552453958152635
66827	Basic normalization	6.0	1	0.764705882352941	0.517543859649123	0.514218353394415	0.551672998762679
66829	Basic normalization	6.0	0.958823529411765	0.764705882352941	0.549707602339181	0.56331001159607	0.549723830136613
66831	Basic normalization	6.0	0.922222222222222	0.794117647058824	0.478947368421053	0.731114882741197	0.565210616169572
66839	Basic normalization	6.0	0.958823529411765	0.764705882352941	0.549707602339181	0.56331001159607	0.548728401515692
66862	Basic normalization	6.0	0.958823529411765	0.764705882352941	0.549707602339181	0.56331001159607	0.549922018087706
66869	Basic normalization	6.0	0.766666666666667	0.595588235294118	0.493421052631579	0.353953920648654	0.44980855751086
66873	Basic normalization	6.0	1	0.764705882352941	0.517543859649123	0.514218353394415	0.55138091207187
66875	Basic normalization	6.0	0.958823529411765	0.764705882352941	0.549707602339181	0.56331001159607	0.55245546141537
66884	Basic normalization	6.0	0.79	0.570135746606335	0.777327935222672	0.646678742479719	0.496817981934879
66918	Basic normalization	6.0	0.958823529411765	0.764705882352941	0.549707602339181	0.56331001159607	0.553762556288482
66965	Basic normalization	6.0	0.79	0.570135746606335	0.777327935222672	0.646678742479719	0.49280727304132
67035	Basic normalization	6.0	1	0.352941176470588	0.652631578947368	0.590010140453086	0.469478546695018
67036	Basic normalization	6.0	0.958823529411765	0.764705882352941	0.549707602339181	0.56331001159607	0.55079319486957
67044	Basic normalization	6.0	1	0.558823529411765	0.56578947368421	0.490135926940442	0.468322113762997
67080	Basic normalization	6.0	0.958823529411765	0.764705882352941	0.549707602339181	0.56331001159607	0.55356953434324
67103	Basic normalization	6.0	0.958823529411765	0.764705882352941	0.549707602339181	0.56331001159607	0.555312968434972
67108	Basic normalization	6.0	1	0.352941176470588	0.614035087719298	0.577724239551533	0.469480014968426
67146	Basic normalization	6.0	0.79	0.570135746606335	0.777327935222672	0.646678742479719	0.48102013075509
67147	Basic normalization	6.0	1	0.558823529411765	0.56578947368421	0.490135926940442	0.360225386391337
67169	Basic normalization	6.0	1	0.352941176470588	0.638157894736842	0.632552984042346	0.482966914424081
67195	Basic normalization	6.0	1	0.504201680672269	0.917293233082707	0.54728535301732	0.527145570923397
67197	Basic normalization	6.0	1	0.529411764705882	1	0.615317197916035	0.551078602005578
67199	Basic normalization	6.0	1	0.764705882352941	0.517543859649123	0.514218353394415	0.55026830178967
67216	Basic normalization	6.0	1	0.764705882352941	0.517543859649123	0.514218353394415	0.553575297169069
67236	Basic normalization	6.0	1	0.764705882352941	0.517543859649123	0.514218353394415	0.557056526163864
67274	Basic normalization	6.0	0.825	0.776470588235294	0.652631578947368	0.498415024950018	0.540775279430468
67283	Basic normalization	6.0	1	0.764705882352941	0.517543859649123	0.514218353394415	0.556045883963879
67336	Basic normalization	6.0	0.825	0.776470588235294	0.652631578947368	0.498415024950018	0.537258399398554
67340	Basic normalization	6.0	1	0.558823529411765	0.56578947368421	0.490135926940442	0.393384582553335
67381	Basic normalization	6.0	1	0.764705882352941	0.517543859649123	0.514218353394415	0.56084735551376
67382	Basic normalization	6.0	1	0.509803921568627	0.742690058479532	0.613943375762364	0.499239768764334
67882	Basic normalization	6.0	1	0.588235294117647	0.710526315789474	0.843596159188141	0.571437457956139
68011	Basic normalization	6.0	1	0.573529411764706	0.782894736842105	0.785750140878336	0.554723719497979
68571	Basic normalization	6.0	0.961111111111111	0.798761609907121	0.60387811634349	0.524148414319548	0.584616965873013
68598	Basic normalization	6.0	0.917647058823529	0.81733746130031	0.60387811634349	0.507698290892961	0.572510330955008
68612	Basic normalization	6.0	0.958823529411765	0.803921568627451	0.58187134502924	0.498396609537523	0.559961640839183
68642	Basic normalization	6.0	0.958823529411765	0.803921568627451	0.58187134502924	0.498396609537523	0.570083146891839
68705	Basic normalization	6.0	0.9125	0.745098039215686	0.58187134502924	0.681732801189633	0.597367344898343
68715	Basic normalization	6.0	0.9125	0.745098039215686	0.58187134502924	0.681732801189633	0.591059493992489
68716	Basic normalization	6.0	0.963157894736842	0.776470588235294	0.56578947368421	0.509242034700162	0.486439870835686
68734	Basic normalization	6.0	0.963157894736842	0.776470588235294	0.56578947368421	0.509242034700162	0.478268324275769
68740	Basic normalization	6.0	0.95625	0.747404844290657	0.591331269349845	0.638577964359093	0.586105359285757
68749	Basic normalization	6.0	0.9125	0.745098039215686	0.58187134502924	0.681732801189633	0.592278829302709
68751	Basic normalization	6.0	0.95625	0.747404844290657	0.591331269349845	0.638577964359093	0.592172618915352
68761	Basic normalization	6.0	0.95625	0.747404844290657	0.591331269349845	0.638577964359093	0.586452224845861
68763	Basic normalization	6.0	0.95625	0.747404844290657	0.591331269349845	0.638577964359093	0.585995662348807
68767	Basic normalization	6.0	0.95625	0.747404844290657	0.591331269349845	0.638577964359093	0.582674584026877
68777	Basic normalization	6.0	0.883333333333333	0.579831932773109	0.75187969924812	0.613859352020094	0.485168362861043
68813	Basic normalization	6.0	0.963157894736842	0.776470588235294	0.56578947368421	0.509242034700162	0.577674354443974
68846	Basic normalization	6.0	0.961111111111111	0.780185758513932	0.573407202216066	0.514979876285508	0.574759749174485
68912	Basic normalization	6.0	1	0.529411764705882	0.638157894736842	0.582302008153352	0.478693439820341
68970	Basic normalization	6.0	0.86	0.647058823529412	0.903508771929824	0.639634589640308	0.671999311259382
68983	Basic normalization	6.0	1	0.75	0.601973684210526	0.582104906552527	0.607536444127271
69004	Basic normalization	6.0	1	0.75	0.601973684210526	0.582104906552527	0.613981174772182
69017	Basic normalization	6.0	1	0.75	0.601973684210526	0.582104906552527	0.615967060639099
69043	Basic normalization	6.0	1	0.75	0.601973684210526	0.582104906552527	0.619632428326477
69060	Basic normalization	6.0	1	0.75	0.601973684210526	0.582104906552527	0.625127626495959
69176	Basic normalization	6.0	1	0.75	0.601973684210526	0.582104906552527	0.643814504559729
69182	Basic normalization	6.0	1	0.75	0.601973684210526	0.582104906552527	0.640320623685646
69266	Basic normalization	6.0	1	0.75	0.601973684210526	0.582104906552527	0.643035931854157
69333	Basic normalization	6.0	1	0.75	0.601973684210526	0.582104906552527	0.637622877362628
69363	Basic normalization	6.0	1	0.75	0.601973684210526	0.582104906552527	0.625545225746857
69370	Basic normalization	6.0	1	0.75	0.601973684210526	0.582104906552527	0.629292736270656
69380	Basic normalization	6.0	0.95625	0.747404844290657	0.591331269349845	0.638577964359093	0.632816288897451
69401	Basic normalization	6.0	1	0.75	0.601973684210526	0.582104906552527	0.616332030276862
69403	Basic normalization	6.0	0.86	0.647058823529412	0.807017543859649	0.652537625728118	0.690232467804698
69416	Basic normalization	6.0	0.95625	0.747404844290657	0.591331269349845	0.638577964359093	0.607641038168643
69435	Basic normalization	6.0	1	0.752941176470588	0.614035087719298	0.594230364017456	0.607800194637695
69442	Basic normalization	6.0	0.922222222222222	0.741176470588235	0.478947368421053	0.507601688711604	0.401680988163684
69470	Basic normalization	6.0	0.825	0.917647058823529	0.768421052631579	0.453725969063007	0.603446432694016
69471	Basic normalization	6.0	0.95625	0.747404844290657	0.591331269349845	0.638577964359093	0.604953184691833
69504	Basic normalization	6.0	0.963157894736842	0.794117647058824	0.594736842105263	0.591907589354615	0.6070498977124
69512	Basic normalization	6.0	0.963157894736842	0.794117647058824	0.594736842105263	0.591907589354615	0.606602503773761
69520	Basic normalization	6.0	0.965	0.756302521008403	0.586466165413534	0.588786780874774	0.597631669664817
69521	Basic normalization	6.0	0.965	0.756302521008403	0.586466165413534	0.588786780874774	0.599688971780812
69561	Basic normalization	6.0	0.8	0.745098039215686	0.871345029239766	0.615240644368457	0.557816019960938
69679	Basic normalization	6.0	1	0.776470588235294	1	1	0.716748090242225
69867	Basic normalization	6.0	1	0.705882352941176	0.652631578947368	0.620723839512225	0.551042793073092
69883	Basic normalization	6.0	0.936363636363636	0.764705882352941	0.517543859649123	0.600113378506202	0.60792581591501
70052	Basic normalization	6.0	0.879310344827586	0.830449826989619	0.335913312693498	0.457526116730274	0.462984160539931
70129	Basic normalization	6.0	0.939130434782609	0.776470588235294	0.467368421052632	0.576955761311953	0.602644864599168
70161	Basic normalization	6.0	0.939130434782609	0.776470588235294	0.467368421052632	0.576955761311953	0.603593859410682
70217	Basic normalization	6.0	0.939130434782609	0.776470588235294	0.467368421052632	0.576955761311953	0.583174017577616
70612	Basic normalization	6.0	1	0.764705882352941	0.614035087719298	0.723604488723322	0.496132931582194
71036	Basic normalization	6.0	0.825	0.776470588235294	0.536842105263158	0.531435280236254	0.487439537496117
71344	Basic normalization	6.0	1	0.641711229946524	0.421052631578947	0.357571909936318	0.394983908800007
71780	Basic normalization	6.0	0.72	0.605042016806723	0.586466165413534	0.576436472613633	0.438614525612936
71795	Basic normalization	6.0	0.86	0.647058823529412	1	0.726031891082579	0.541879510493169
72083	Basic normalization	6.0	0.747222222222222	0.813925570228091	0.586466165413534	0.46314484438663	0.437417746359121
72174	Basic normalization	6.0	0.852631578947368	0.843989769820972	0.546910755148741	0.404160900950477	0.444725874740435
72318	Basic normalization	6.0	0.941666666666667	0.81447963800905	0.421052631578947	0.419971855263032	0.42237703894928
72435	Basic normalization	6.0	0.922222222222222	0.705882352941176	0.681578947368421	0.521429947044447	0.461947116501856
72697	Basic normalization	6.0	0.86	0.852941176470588	0.541666666666667	0.388203069604624	0.442433550271206
72867	Basic normalization	6.0	1	0.564705882352941	0.768421052631579	0.640919642855874	0.474900284192304
73046	Basic normalization	6.0	0.569230769230769	0.605042016806723	0.862155388471178	0.671317770776565	0.43868378576184
73315	Basic normalization	6.0	0.7	0.670588235294118	0.942105263157895	0.668047696638141	0.51028971557623
73434	Basic normalization	6.0	0.917647058823529	0.65015479876161	0.390581717451523	0.51050035388438	0.280976815426709
73593	Basic normalization	6.0	0.8	0.69281045751634	0.65692007797271	0.592197069102951	0.465444664639653
73704	Basic normalization	6.0	0.958823529411765	0.686274509803922	0.678362573099415	0.515084554747158	0.475251708549557
73804	Basic normalization	6.0	0.838461538461538	0.661764705882353	0.782894736842105	0.625109076555743	0.471560823522188
73923	Basic normalization	6.0	0.872727272727273	0.65158371040724	0.732793522267207	0.620197183038838	0.475377925707067
73968	Basic normalization	6.0	1	0.617647058823529	0.348684210526316	0.419417066524403	0.3298099355895
74317	Basic normalization	6.0	1	0.558823529411765	0.469298245614035	0.572292625630854	0.344702461443385
74440	Basic normalization	6.0	0.58	0.617647058823529	0.855263157894737	0.660530836253947	0.409371328371304
74500	Basic normalization	6.0	0.65	0.647058823529412	1	0.725319782257219	0.511265801161772
74535	Basic normalization	6.0	0.9	0.705882352941176	0.601973684210526	0.515848280855702	0.400106620972954
74732	Basic normalization	6.0	0.844444444444444	0.72192513368984	0.631578947368421	0.507534639049065	0.414741265631794
74742	Basic normalization	6.0	0.93	0.705882352941176	0.842105263157895	0.56627149069683	0.484672387853986
74890	Basic normalization	6.0	0.86	0.607843137254902	0.774853801169591	0.580624013171596	0.443011263370612
75035	Basic normalization	6.0	0.844444444444444	0.609625668449198	0.842105263157895	0.886851705858438	0.540779733069984
75315	Basic normalization	6.0	0.65	0.742647058823529	0.650219298245614	0.349234269181206	0.403671265580054
75822	Basic normalization	6.0	1	0.294117647058823	0.614035087719298	0.269536945793261	0.250177356146853
78193	Basic normalization	6.0	1	0.764705882352941	1	0.89839867180874	0.5926597073964
78721	Basic normalization	6.0	0.825	0.635294117647059	0.768421052631579	0.715087733324566	0.470609940268106
80609	Basic normalization	6.0	0.86	0.705882352941176	0.903508771929824	0.694053615204692	0.553843195573863
80624	Basic normalization	6.0	0.883333333333333	0.605042016806723	0.586466165413534	0.627546599559117	0.555648742763694
80636	Basic normalization	6.0	0.86	0.764705882352941	0.517543859649123	0.547830518397789	0.583651120135933
80952	Basic normalization	6.0	0.825	0.705882352941176	1	0.759183750967001	0.672907209385026
80975	Basic normalization	6.0	0.8	0.627450980392157	0.678362573099415	0.615741859040503	0.526485010930745
81032	Basic normalization	6.0	1	0.504201680672269	0.421052631578947	0.458735186236952	0.50416703219679
81055	Basic normalization	6.0	1	0.823529411764706	0.903508771929824	0.489925992389746	0.470149998759205
81147	Basic normalization	6.0	1	0.564705882352941	1	0.504357143268549	0.535003613716692
81155	Basic normalization	6.0	0.8	0.666666666666667	1	0.625315774701726	0.545153294947746
81175	Basic normalization	6.0	1	0.882352941176471	0.903508771929824	0.555171675019364	0.492570647792183
81296	Basic normalization	6.0	0.844444444444444	0.67379679144385	0.684210526315789	0.456448544651446	0.546058956855533
81410	Basic normalization	6.0	0.809090909090909	0.73109243697479	0.669172932330827	0.487195001562763	0.541280240826962
81430	Basic normalization	6.0	1	0.776470588235294	0.884210526315789	0.415512984210827	0.505821859363881
81441	Basic normalization	6.0	0.708333333333333	0.685121107266436	0.863777089783282	0.577397070982526	0.511721129738694
81466	Basic normalization	6.0	0.93	0.705882352941176	0.631578947368421	0.456060121655794	0.565531796434267
81518	Basic normalization	6.0	0.86	0.529411764705882	1	0.626398306345079	0.558715245518834
81542	Basic normalization	6.0	0.86	0.588235294117647	1	0.712208037859194	0.5770054031554
81546	Basic normalization	6.0	0.86	0.529411764705882	1	0.626398306345079	0.575202910914231
81561	Basic normalization	6.0	0.85	0.498269896193772	0.829721362229102	0.440136042144913	0.561214075704822
81571	Basic normalization	6.0	0.9125	0.588235294117647	0.614035087719298	0.516340151481186	0.589517226762216
81742	Basic normalization	6.0	0.825	0.705882352941176	0.768421052631579	0.45203094921909	0.410930705504959
81979	Basic normalization	6.0	0.766666666666667	0.75	0.927631578947368	0.810151833777237	0.617129900160311
82114	Basic normalization	6.0	0.5625	0.678733031674208	0.59919028340081	0.585461654879517	0.32670410532579
82116	Basic normalization	6.0	1	0.776470588235294	0.884210526315789	0.62152011682769	0.463255467070312
82159	Basic normalization	6.0	0.65	0.745098039215686	0.678362573099415	0.616982299381518	0.52739627701922
82196	Basic normalization	6.0	0.58	0.727941176470588	0.927631578947368	0.622044375996328	0.524696688233278
82248	Basic normalization	6.0	1	0.705882352941176	0.652631578947368	0.408688728903126	0.466466594998612
82291	Basic normalization	6.0	0.3	0.838235294117647	0.782894736842105	0.584555178914564	0.402833080501121
82295	Basic normalization	6.0	0.93	0.449197860962567	0.842105263157895	0.516626527899468	0.57333763820404
82308	Basic normalization	6.0	0.72	0.680672268907563	0.917293233082707	0.635559101116599	0.532949680329296
82376	Basic normalization	6.0	1	0.65546218487395	1	0.731961083891979	0.620227213497574
82448	Basic normalization	6.0	0.844444444444444	0.737967914438503	0.894736842105263	0.620336452487087	0.501851801331393
82475	Basic normalization	6.0	1	0.705882352941176	0.652631578947368	0.408688728903126	0.467952108096107
82476	Basic normalization	6.0	1	0.80672268907563	0.75187969924812	0.485050832644023	0.48284534954506
82505	Basic normalization	6.0	0.79	0.624434389140271	0.910931174089069	0.664346938482427	0.56914989024673
82514	Basic normalization	6.0	0.93	0.449197860962567	0.842105263157895	0.516626527899468	0.581482806365858
82526	Basic normalization	6.0	0.72	0.756302521008403	0.917293233082707	0.581136684228045	0.490010113059168
82546	Basic normalization	6.0	0.766666666666667	0.75	0.855263157894737	0.654216079395302	0.495594558122269
82552	Basic normalization	6.0	0.941666666666667	0.841628959276018	0.643724696356275	0.447365252739556	0.457737402694984
82553	Basic normalization	6.0	0.825	0.658823529411765	0.729824561403509	0.626479684161837	0.468277189364031
82593	Basic normalization	6.0	0.809090909090909	0.65546218487395	0.917293233082707	0.648646979085898	0.575114169139663
82632	Basic normalization	6.0	0.766666666666667	0.75	0.927631578947368	0.810151833777237	0.648284343006824
82658	Basic normalization	6.0	1	0.635294117647059	0.652631578947368	0.594616321235545	0.450737869804171
82695	Basic normalization	6.0	0.852631578947368	0.567774936061381	0.672768878718535	0.374038718823278	0.666353011705268
82725	Basic normalization	6.0	0.844444444444444	0.545454545454545	0.684210526315789	0.384885872833168	0.657971930134083
82750	Basic normalization	6.0	0.65	0.729411764705882	0.92280701754386	0.590895090642081	0.521239273403953
82768	Basic normalization	6.0	0.844444444444444	0.545454545454545	0.684210526315789	0.384885872833168	0.663261547425678
82772	Basic normalization	6.0	0.844444444444444	0.545454545454545	0.684210526315789	0.384885872833168	0.669001776488399
82782	Basic normalization	6.0	0.852631578947368	0.567774936061381	0.672768878718535	0.429063844603332	0.670520843230277
82783	Basic normalization	6.0	0.852631578947368	0.567774936061381	0.672768878718535	0.429063844603332	0.669680835201146
82787	Basic normalization	6.0	0.852631578947368	0.567774936061381	0.672768878718535	0.429063844603332	0.673645793375341
82795	Basic normalization	6.0	0.852631578947368	0.567774936061381	0.672768878718535	0.429063844603332	0.675243290489219
82801	Basic normalization	6.0	1	0.588235294117647	1	0.758217053336416	0.649787625204891
82807	Basic normalization	6.0	1	0.705882352941176	0.917293233082707	0.611857490868604	0.483725142062173
82809	Basic normalization	6.0	0.852631578947368	0.567774936061381	0.672768878718535	0.429063844603332	0.683074047624007
82824	Basic normalization	6.0	0.852631578947368	0.567774936061381	0.672768878718535	0.374038718823278	0.672098514996606
82825	Basic normalization	6.0	0.86	0.588235294117647	0.662280701754386	0.416827906520096	0.686289388208867
82828	Basic normalization	6.0	0.86	0.588235294117647	0.662280701754386	0.416827906520096	0.685097031719257
82831	Basic normalization	6.0	0.86	0.588235294117647	0.662280701754386	0.416827906520096	0.687485782961168
82847	Basic normalization	6.0	0.65	0.729411764705882	0.92280701754386	0.590895090642081	0.529864282093723
82878	Basic normalization	6.0	0.866666666666667	0.592941176470588	0.67578947368421	0.426209547008708	0.694980210880814
82927	Basic normalization	6.0	0.833333333333333	0.597285067873303	0.688259109311741	0.431910151632425	0.690759247653925
82941	Basic normalization	6.0	0.65	0.729411764705882	0.92280701754386	0.590895090642081	0.527843226948063
82943	Basic normalization	6.0	0.833333333333333	0.597285067873303	0.688259109311741	0.431910151632425	0.688142355343668
82948	Basic normalization	6.0	0.833333333333333	0.597285067873303	0.688259109311741	0.431910151632425	0.690758159143488
82960	Basic normalization	6.0	0.833333333333333	0.597285067873303	0.688259109311741	0.431910151632425	0.693187043151567
82998	Basic normalization	6.0	0.833333333333333	0.597285067873303	0.688259109311741	0.431910151632425	0.695692241262283
83044	Basic normalization	6.0	0.93	0.449197860962567	0.842105263157895	0.516626527899468	0.573414439197103
83118	Basic normalization	6.0	0.936363636363636	0.441176470588235	0.758771929824561	0.426650379183157	0.594015640867659
83162	Basic normalization	6.0	1	0.80672268907563	0.834586466165413	0.458477754367764	0.50396154521785
83180	Basic normalization	6.0	1	0.588235294117647	1	0.712208037859194	0.652870081711476
83295	Basic normalization	6.0	1	0.588235294117647	1	0.712208037859194	0.651496643229131
83373	Basic normalization	6.0	0.936363636363636	0.5	0.758771929824561	0.427238253011299	0.594254955728815
83392	Basic normalization	6.0	1	0.605042016806723	1	0.643277834099718	0.644725849753237
83471	Basic normalization	6.0	0.844444444444444	0.513368983957219	0.736842105263158	0.364338796021746	0.579274483549626
83480	Basic normalization	6.0	0.65	0.8	0.884210526315789	0.559406897903266	0.571065602820272
83623	Basic normalization	6.0	1	0.776470588235294	1	0.794722929001094	0.642948384858123
83698	Basic normalization	6.0	1	0.776470588235294	1	0.794722929001094	0.636735534175295
83773	Basic normalization	6.0	1	0.776470588235294	1	0.794722929001094	0.643977254320615
83819	Basic normalization	6.0	1	0.65546218487395	0.917293233082707	0.648705408071503	0.594284528289548
83847	Basic normalization	6.0	0.695652173913043	0.812834224598931	0.43859649122807	0.519706419682022	0.426886870604346
83984	Basic normalization	6.0	1	0.65546218487395	0.917293233082707	0.648705408071503	0.636156885674701
84060	Basic normalization	6.0	0.86	0.529411764705882	0.758771929824561	0.416283971386267	0.643366808192677
84067	Basic normalization	6.0	0.936363636363636	0.558823529411765	0.758771929824561	0.569894840829174	0.493139620533799
84106	Basic normalization	6.0	1	0.65546218487395	0.917293233082707	0.648705408071503	0.634535347006162
84144	Basic normalization	6.0	1	0.65546218487395	0.917293233082707	0.648705408071503	0.62632800890541
84151	Basic normalization	6.0	1	0.661764705882353	0.638157894736842	0.586731161624673	0.524360245742586
84232	Basic normalization	6.0	0.7375	0.481283422459893	0.947368421052632	0.611989344147593	0.611194339090718
84252	Basic normalization	6.0	0.86	0.529411764705882	0.758771929824561	0.416283971386267	0.637207847834288
84272	Basic normalization	6.0	1	0.65546218487395	0.917293233082707	0.648705408071503	0.6323684828686
84281	Basic normalization	6.0	0.730769230769231	0.705882352941176	0.871345029239766	0.486267350820717	0.545338230725142
84306	Basic normalization	6.0	1	0.470588235294118	0.903508771929824	0.6932795367446	0.664453095972073
84350	Basic normalization	6.0	0.93	0.513368983957219	0.789473684210526	0.452203155271383	0.642181984137195
84357	Basic normalization	6.0	1	0.611764705882353	0.729824561403509	0.515418651160966	0.52392475339851
84437	Basic normalization	6.0	0.941666666666667	0.542986425339366	0.688259109311741	0.42438388752431	0.530572578664532
84439	Basic normalization	6.0	0.941666666666667	0.542986425339366	0.688259109311741	0.42438388752431	0.521666196515319
84455	Basic normalization	6.0	0.883333333333333	0.453781512605042	0.75187969924812	0.65772987763816	0.467923481471935
84458	Basic normalization	6.0	0.946153846153846	0.579831932773109	0.669172932330827	0.403742276315836	0.522529041412517
84482	Basic normalization	6.0	0.9	0.705882352941176	0.855263157894737	0.561638737572139	0.592245962078326
84506	Basic normalization	6.0	0.946153846153846	0.579831932773109	0.669172932330827	0.403742276315836	0.515469716843752
84540	Basic normalization	6.0	0.95	0.588235294117647	0.652631578947368	0.385852879935159	0.600828185385318
84549	Basic normalization	6.0	0.95	0.588235294117647	0.652631578947368	0.385852879935159	0.596175963215285
84581	Basic normalization	6.0	0.86	0.529411764705882	0.903508771929824	0.628033854114982	0.682220357197228
84651	Basic normalization	6.0	1	0.573529411764706	0.638157894736842	0.776309476633661	0.496778898377526
84675	Basic normalization	6.0	0.922222222222222	0.564705882352941	0.710526315789474	0.666665808741139	0.688534022258538
84676	Basic normalization	6.0	0.95	0.588235294117647	0.614035087719298	0.385852879935159	0.600068957715756
84702	Basic normalization	6.0	1	0.494117647058823	1	0.639684465645017	0.605627154147775
84712	Basic normalization	6.0	0.876470588235294	0.582352941176471	0.768421052631579	0.625538331288976	0.42812073654879
84751	Basic normalization	6.0	0.688888888888889	0.597285067873303	0.866396761133603	0.552747043085046	0.587906759550337
84757	Basic normalization	6.0	0.72	0.478991596638655	0.958646616541353	0.63319030248597	0.556543384994079
84825	Basic normalization	6.0	0.958823529411765	0.607843137254902	0.614035087719298	0.380176225637549	0.570133642404972
84832	Basic normalization	6.0	0.958823529411765	0.607843137254902	0.614035087719298	0.380176225637549	0.566291322915174
84895	Basic normalization	6.0	0.766666666666667	0.617647058823529	0.674342105263158	0.446329453300264	0.5989574920799
84943	Basic normalization	6.0	0.872727272727273	0.597285067873303	0.910931174089069	0.639659579568188	0.517791208971941
85054	Basic normalization	6.0	0.917647058823529	0.780185758513932	0.512465373961219	0.697124740111015	0.557635238342568
85098	Basic normalization	6.0	0.432075471698113	0.8125	0.421052631578947	0.415114635114159	0.387306490957751

## Sheet: Supp Fig1
ID.islands	Archip	Method	RCP	SR.endemic.mammals	SR.endemic.vertebrates	Vulnerability
0	West Indies	Basic normalization	6.0	13	225	0.309428363854395
11221	West Indies	Basic normalization	6.0	5	33	0.440016431288227
11229	West Indies	Basic normalization	6.0	6	41	0.484222183002043
11384	West Indies	Basic normalization	6.0	8	35	0.433251354958848
11431	West Indies	Basic normalization	6.0	5	24	0.419909631083968
11797	West Indies	Basic normalization	6.0	8	78	0.40657740602243
11801	West Indies	Basic normalization	6.0	13	97	0.292473598876287
12632	West Indies	Basic normalization	6.0	6	65	0.37791529157884
13360	West Indies	Basic normalization	6.0	17	46	0.186626721673462
13534	West Indies	Basic normalization	6.0	16	51	0.227663495495334
13567	West Indies	Basic normalization	6.0	21	195	0.315474836487567
53698	Madagascar	Basic normalization	6.0	26	153	0.436489456250855
53944	Madagascar	Basic normalization	6.0	25	136	0.447805579870569
54036	Madagascar	Basic normalization	6.0	16	121	0.459955232784381
54116	Madagascar	Basic normalization	6.0	19	138	0.459536306785147
54284	Madagascar	Basic normalization	6.0	191	1003	0.351517968919873
58137	Andaman and Nicobar Islands	Basic normalization	6.0	5	18	0.433830545211098
58328	Sri Lanka	Basic normalization	6.0	17	141	0.251108285085123
58468	Andaman and Nicobar Islands	Basic normalization	6.0	5	27	0.464004741275136
60330	Taiwan	Basic normalization	6.0	20	77	0.379101678356423
60681	Japan	Basic normalization	6.0	6	35	0.334929916121475
60826	Japan	Basic normalization	6.0	7	31	0.33293138841852
60954	Japan	Basic normalization	6.0	7	37	0.33866876165523
61466	Japan	Basic normalization	6.0	5	21	0.289677234995562
61800	Japan	Basic normalization	6.0	6	21	0.278512173249321
62048	Japan	Basic normalization	6.0	11	30	0.255977513186225
62197	Japan	Basic normalization	6.0	12	30	0.333677615325731
62207	Japan	Basic normalization	6.0	13	35	0.354332326289206
62209	Japan	Basic normalization	6.0	19	45	0.299574419566043
62342	Japan	Basic normalization	6.0	14	37	0.357769299301241
62477	Japan	Basic normalization	6.0	12	32	0.289968201683182
62729	Japan	Basic normalization	6.0	22	49	0.332621800830757
62750	Japan	Basic normalization	6.0	10	31	0.333903967143023
62811	Japan	Basic normalization	6.0	12	30	0.183949925217481
62983	Japan	Basic normalization	6.0	7	25	0.350353595074454
63060	Japan	Basic normalization	6.0	8	28	0.361514628921962
63253	Japan	Basic normalization	6.0	6	10	0.299569574150201
63309	Japan	Basic normalization	6.0	10	29	0.249704539339901
63881	Japan	Basic normalization	6.0	13	31	0.269593140393687
63907	Japan	Basic normalization	6.0	9	27	0.182079366212111
63981	Japan	Basic normalization	6.0	5	13	0.302536422163927
63994	Japan	Basic normalization	6.0	6	14	0.307104201083073
64000	Japan	Basic normalization	6.0	6	14	0.305350147822841
64058	Japan	Basic normalization	6.0	8	21	0.272457278744475
64462	Japan	Basic normalization	6.0	7	19	0.308173818854677
64825	Japan	Basic normalization	6.0	16	39	0.34325776761538
64857	Japan	Basic normalization	6.0	30	73	0.305049135440043
64875	Bismarck Archipelago	Basic normalization	6.0	24	104	0.521258513577604
64885	Malay Archipelago	Basic normalization	6.0	188	908	0.395450560500469
64906	Malay Archipelago	Basic normalization	6.0	80	336	0.422562351373631
64967	Malay Archipelago	Basic normalization	6.0	14	76	0.518523198689761
64978	Malay Archipelago	Basic normalization	6.0	20	149	0.572633143050044
65026	Malay Archipelago	Basic normalization	6.0	20	59	0.452316052337956
65125	Malay Archipelago	Basic normalization	6.0	11	16	0.560491088024319
65132	Malay Archipelago	Basic normalization	6.0	23	101	0.474955889689174
65160	Bismarck Archipelago	Basic normalization	6.0	23	89	0.524232262588141
65161	Bismarck Archipelago	Basic normalization	6.0	6	37	0.678085591411977
65287	Malay Archipelago	Basic normalization	6.0	20	142	0.575843142597654
65292	Malay Archipelago	Basic normalization	6.0	20	142	0.575948127684464
65304	Malay Archipelago	Basic normalization	6.0	20	142	0.576696527730751
65315	Malay Archipelago	Basic normalization	6.0	19	148	0.580053261987014
65325	Malay Archipelago	Basic normalization	6.0	20	142	0.577719129482921
65326	Malay Archipelago	Basic normalization	6.0	19	144	0.581375244155647
65329	Malay Archipelago	Basic normalization	6.0	20	142	0.578047185051428
65330	Malay Archipelago	Basic normalization	6.0	15	20	0.557073693145945
65332	Malay Archipelago	Basic normalization	6.0	19	145	0.581124696208105
65336	Malay Archipelago	Basic normalization	6.0	19	139	0.579845117201155
65381	Malay Archipelago	Basic normalization	6.0	20	138	0.582425054187857
65383	Malay Archipelago	Basic normalization	6.0	20	153	0.573888249636338
65394	Malay Archipelago	Basic normalization	6.0	20	162	0.473355966053198
65422	Malay Archipelago	Basic normalization	6.0	20	157	0.477582547523969
65464	Malay Archipelago	Basic normalization	6.0	21	168	0.479610808810529
65517	Malay Archipelago	Basic normalization	6.0	19	150	0.500373516594341
65605	Malay Archipelago	Basic normalization	6.0	20	160	0.515234747854362
65612	Malay Archipelago	Basic normalization	6.0	20	157	0.507554773014022
65700	Malay Archipelago	Basic normalization	6.0	15	23	0.544440370572281
65762	Malay Archipelago	Basic normalization	6.0	8	47	0.454986871119015
65763	Bismarck Archipelago	Basic normalization	6.0	14	53	0.704837140470298
65792	Malay Archipelago	Basic normalization	6.0	20	146	0.618188535127899
65798	Bismarck Archipelago	Basic normalization	6.0	13	52	0.71293755409156
65880	Malay Archipelago	Basic normalization	6.0	24	113	0.524281651225658
65891	Malay Archipelago	Basic normalization	6.0	22	156	0.610992077053708
65902	Malay Archipelago	Basic normalization	6.0	8	30	0.468770315884369
65907	Malay Archipelago	Basic normalization	6.0	20	147	0.587221876762925
65936	Malay Archipelago	Basic normalization	6.0	21	155	0.598977658197934
65945	Malay Archipelago	Basic normalization	6.0	10	57	0.464903526295333
65984	Malay Archipelago	Basic normalization	6.0	22	163	0.598766712815073
66028	Malay Archipelago	Basic normalization	6.0	21	156	0.5984094859488
66051	Malay Archipelago	Basic normalization	6.0	11	95	0.5007468516085
66067	Bismarck Archipelago	Basic normalization	6.0	5	23	0.71286726627678
66087	Bismarck Archipelago	Basic normalization	6.0	5	23	0.711809485566168
66098	Malay Archipelago	Basic normalization	6.0	25	139	0.478580128349952
66138	Malay Archipelago	Basic normalization	6.0	5	14	0.503161270024743
66171	Malay Archipelago	Basic normalization	6.0	6	19	0.502407025525412
66192	Malay Archipelago	Basic normalization	6.0	6	60	0.519253122517011
66301	Malay Archipelago	Basic normalization	6.0	21	151	0.507938099113538
66317	Malay Archipelago	Basic normalization	6.0	6	65	0.518766206537455
66493	Malay Archipelago	Basic normalization	6.0	6	42	0.526374780591637
66522	Sulawesi	Basic normalization	6.0	15	74	0.463619584837647
66692	Malay Archipelago	Basic normalization	6.0	5	32	0.545522181812609
66704	Malay Archipelago	Basic normalization	6.0	13	23	0.500118302020527
66710	Malay Archipelago	Basic normalization	6.0	18	135	0.453823332233545
66733	Malay Archipelago	Basic normalization	6.0	18	57	0.560718521983254
66773	Malay Archipelago	Basic normalization	6.0	19	58	0.553495966675502
66790	Malay Archipelago	Basic normalization	6.0	12	104	0.439962221586628
66794	Malay Archipelago	Basic normalization	6.0	19	58	0.55217740437712
66798	Malay Archipelago	Basic normalization	6.0	21	59	0.564571779729038
66805	Malay Archipelago	Basic normalization	6.0	20	57	0.555680567633737
66811	Malay Archipelago	Basic normalization	6.0	19	58	0.554416532941848
66822	Malay Archipelago	Basic normalization	6.0	20	61	0.552453958152635
66827	Malay Archipelago	Basic normalization	6.0	20	58	0.551672998762679
66829	Malay Archipelago	Basic normalization	6.0	20	59	0.549723830136613
66831	Malay Archipelago	Basic normalization	6.0	22	60	0.565210616169572
66839	Malay Archipelago	Basic normalization	6.0	20	59	0.548728401515692
66862	Malay Archipelago	Basic normalization	6.0	20	59	0.549922018087706
66869	Malay Archipelago	Basic normalization	6.0	17	69	0.44980855751086
66873	Malay Archipelago	Basic normalization	6.0	20	58	0.55138091207187
66875	Malay Archipelago	Basic normalization	6.0	20	60	0.55245546141537
66884	Malay Archipelago	Basic normalization	6.0	13	77	0.496817981934879
66918	Malay Archipelago	Basic normalization	6.0	21	62	0.553762556288482
66965	Malay Archipelago	Basic normalization	6.0	13	77	0.49280727304132
67035	Sulawesi	Basic normalization	6.0	10	58	0.469478546695018
67036	Malay Archipelago	Basic normalization	6.0	21	60	0.55079319486957
67044	Malay Archipelago	Basic normalization	6.0	12	103	0.468322113762997
67080	Malay Archipelago	Basic normalization	6.0	21	60	0.55356953434324
67103	Malay Archipelago	Basic normalization	6.0	21	60	0.555312968434972
67108	Sulawesi	Basic normalization	6.0	9	57	0.469480014968426
67146	Malay Archipelago	Basic normalization	6.0	13	80	0.48102013075509
67147	Malay Archipelago	Basic normalization	6.0	12	101	0.360225386391337
67169	Sulawesi	Basic normalization	6.0	8	30	0.482966914424081
67195	Sulawesi	Basic normalization	6.0	7	28	0.527145570923397
67197	Sulawesi	Basic normalization	6.0	6	28	0.551078602005578
67199	Malay Archipelago	Basic normalization	6.0	21	57	0.55026830178967
67216	Malay Archipelago	Basic normalization	6.0	21	55	0.553575297169069
67236	Malay Archipelago	Basic normalization	6.0	21	55	0.557056526163864
67274	Malay Archipelago	Basic normalization	6.0	6	25	0.540775279430468
67283	Malay Archipelago	Basic normalization	6.0	21	55	0.556045883963879
67336	Malay Archipelago	Basic normalization	6.0	6	25	0.537258399398554
67340	Malay Archipelago	Basic normalization	6.0	12	107	0.393384582553335
67381	Malay Archipelago	Basic normalization	6.0	21	57	0.56084735551376
67382	Malay Archipelago	Basic normalization	6.0	9	37	0.499239768764334
67882	Malay Archipelago	Basic normalization	6.0	6	31	0.571437457956139
68011	Malay Archipelago	Basic normalization	6.0	8	39	0.554723719497979
68571	Malay Archipelago	Basic normalization	6.0	21	70	0.584616965873013
68598	Malay Archipelago	Basic normalization	6.0	22	73	0.572510330955008
68612	Malay Archipelago	Basic normalization	6.0	20	69	0.559961640839183
68642	Malay Archipelago	Basic normalization	6.0	20	69	0.570083146891839
68705	Malay Archipelago	Basic normalization	6.0	23	61	0.597367344898343
68715	Malay Archipelago	Basic normalization	6.0	22	61	0.591059493992489
68716	Malay Archipelago	Basic normalization	6.0	23	63	0.486439870835686
68734	Malay Archipelago	Basic normalization	6.0	23	63	0.478268324275769
68740	Malay Archipelago	Basic normalization	6.0	21	60	0.586105359285757
68749	Malay Archipelago	Basic normalization	6.0	23	61	0.592278829302709
68751	Malay Archipelago	Basic normalization	6.0	22	60	0.592172618915352
68761	Malay Archipelago	Basic normalization	6.0	22	61	0.586452224845861
68763	Malay Archipelago	Basic normalization	6.0	22	61	0.585995662348807
68767	Malay Archipelago	Basic normalization	6.0	22	61	0.582674584026877
68777	Malay Archipelago	Basic normalization	6.0	14	97	0.485168362861043
68813	Malay Archipelago	Basic normalization	6.0	23	64	0.577674354443974
68846	Malay Archipelago	Basic normalization	6.0	22	62	0.574759749174485
68912	Malay Archipelago	Basic normalization	6.0	8	62	0.478693439820341
68970	Sulawesi	Basic normalization	6.0	7	22	0.671999311259382
68983	Malay Archipelago	Basic normalization	6.0	20	61	0.607536444127271
69004	Malay Archipelago	Basic normalization	6.0	20	61	0.613981174772182
69017	Malay Archipelago	Basic normalization	6.0	20	61	0.615967060639099
69043	Malay Archipelago	Basic normalization	6.0	20	61	0.619632428326477
69060	Malay Archipelago	Basic normalization	6.0	21	61	0.625127626495959
69176	Malay Archipelago	Basic normalization	6.0	21	61	0.643814504559729
69182	Malay Archipelago	Basic normalization	6.0	21	62	0.640320623685646
69266	Malay Archipelago	Basic normalization	6.0	20	63	0.643035931854157
69333	Malay Archipelago	Basic normalization	6.0	20	64	0.637622877362628
69363	Malay Archipelago	Basic normalization	6.0	20	62	0.625545225746857
69370	Malay Archipelago	Basic normalization	6.0	20	63	0.629292736270656
69380	Malay Archipelago	Basic normalization	6.0	21	70	0.632816288897451
69401	Malay Archipelago	Basic normalization	6.0	20	64	0.616332030276862
69403	Sulawesi	Basic normalization	6.0	12	43	0.690232467804698
69416	Malay Archipelago	Basic normalization	6.0	22	67	0.607641038168643
69435	Malay Archipelago	Basic normalization	6.0	19	63	0.607800194637695
69442	Malay Archipelago	Basic normalization	6.0	11	29	0.401680988163684
69470	Malay Archipelago	Basic normalization	6.0	5	14	0.603446432694016
69471	Malay Archipelago	Basic normalization	6.0	21	70	0.604953184691833
69504	Malay Archipelago	Basic normalization	6.0	24	80	0.6070498977124
69512	Malay Archipelago	Basic normalization	6.0	24	79	0.606602503773761
69520	Malay Archipelago	Basic normalization	6.0	25	86	0.597631669664817
69521	Malay Archipelago	Basic normalization	6.0	25	84	0.599688971780812
69561	Malay Archipelago	Basic normalization	6.0	9	33	0.557816019960938
69679	Malay Archipelago	Basic normalization	6.0	5	27	0.716748090242225
69867	Malay Archipelago	Basic normalization	6.0	6	60	0.551042793073092
69883	Malay Archipelago	Basic normalization	6.0	28	71	0.60792581591501
70052	Malay Archipelago	Basic normalization	6.0	39	185	0.462984160539931
70129	Malay Archipelago	Basic normalization	6.0	29	76	0.602644864599168
70161	Malay Archipelago	Basic normalization	6.0	29	74	0.603593859410682
70217	Malay Archipelago	Basic normalization	6.0	29	75	0.583174017577616
70612	Malay Archipelago	Basic normalization	6.0	12	116	0.496132931582194
71036	Malay Archipelago	Basic normalization	6.0	6	20	0.487439537496117
71344	Malay Archipelago	Basic normalization	6.0	11	54	0.394983908800007
71780	Malay Archipelago	Basic normalization	6.0	15	95	0.438614525612936
71795	Malay Archipelago	Basic normalization	6.0	6	60	0.541879510493169
72083	Malay Archipelago	Basic normalization	6.0	52	289	0.437417746359121
72174	Malay Archipelago	Basic normalization	6.0	23	93	0.444725874740435
72318	Malay Archipelago	Basic normalization	6.0	13	84	0.42237703894928
72435	Malay Archipelago	Basic normalization	6.0	20	147	0.461947116501856
72697	Malay Archipelago	Basic normalization	6.0	24	116	0.442433550271206
72867	Malay Archipelago	Basic normalization	6.0	5	58	0.474900284192304
73046	Malay Archipelago	Basic normalization	6.0	22	160	0.43868378576184
73315	Malay Archipelago	Basic normalization	6.0	10	103	0.51028971557623
73434	Malay Archipelago	Basic normalization	6.0	21	105	0.280976815426709
73593	Malay Archipelago	Basic normalization	6.0	27	180	0.465444664639653
73704	Malay Archipelago	Basic normalization	6.0	18	93	0.475251708549557
73804	Malay Archipelago	Basic normalization	6.0	16	25	0.471560823522188
73923	Malay Archipelago	Basic normalization	6.0	13	135	0.475377925707067
73968	Malay Archipelago	Basic normalization	6.0	8	46	0.3298099355895
74317	Malay Archipelago	Basic normalization	6.0	12	53	0.344702461443385
74440	Malay Archipelago	Basic normalization	6.0	10	75	0.409371328371304
74500	Malay Archipelago	Basic normalization	6.0	6	67	0.511265801161772
74535	Malay Archipelago	Basic normalization	6.0	16	169	0.400106620972954
74732	Malay Archipelago	Basic normalization	6.0	24	128	0.414741265631794
74742	Malay Archipelago	Basic normalization	6.0	11	84	0.484672387853986
74890	Malay Archipelago	Basic normalization	6.0	18	116	0.443011263370612
75035	Malay Archipelago	Basic normalization	6.0	11	101	0.540779733069984
75315	Malay Archipelago	Basic normalization	6.0	62	295	0.403671265580054
75822	Tasmania	Basic normalization	6.0	7	29	0.250177356146853
78193	New Caledonia	Basic normalization	6.0	6	122	0.5926597073964
78721	Fiji Islands	Basic normalization	6.0	6	53	0.470609940268106
80609	Solomon Islands	Basic normalization	6.0	6	35	0.553843195573863
80624	Malay Archipelago	Basic normalization	6.0	7	44	0.555648742763694
80636	Malay Archipelago	Basic normalization	6.0	6	31	0.583651120135933
80952	New Hebrides	Basic normalization	6.0	5	26	0.672907209385026
80975	Malay Archipelago	Basic normalization	6.0	9	37	0.526485010930745
81032	Malay Archipelago	Basic normalization	6.0	7	50	0.50416703219679
81055	Malay Archipelago	Basic normalization	6.0	6	45	0.470149998759205
81147	Solomon Islands	Basic normalization	6.0	5	42	0.535003613716692
81155	Solomon Islands	Basic normalization	6.0	9	69	0.545153294947746
81175	Malay Archipelago	Basic normalization	6.0	6	46	0.492570647792183
81296	Malay Archipelago	Basic normalization	6.0	11	53	0.546058956855533
81410	Malay Archipelago	Basic normalization	6.0	14	79	0.541280240826962
81430	Malay Archipelago	Basic normalization	6.0	5	53	0.505821859363881
81441	Solomon Islands	Basic normalization	6.0	17	111	0.511721129738694
81466	Malay Archipelago	Basic normalization	6.0	11	73	0.565531796434267
81518	Solomon Islands	Basic normalization	6.0	6	63	0.558715245518834
81542	Solomon Islands	Basic normalization	6.0	6	49	0.5770054031554
81546	Solomon Islands	Basic normalization	6.0	6	63	0.575202910914231
81561	Malay Archipelago	Basic normalization	6.0	19	120	0.561214075704822
81571	Malay Archipelago	Basic normalization	6.0	9	25	0.589517226762216
81742	Malay Archipelago	Basic normalization	6.0	5	35	0.410930705504959
81979	Solomon Islands	Basic normalization	6.0	8	64	0.617129900160311
82114	Malay Archipelago	Basic normalization	6.0	13	64	0.32670410532579
82116	Malay Archipelago	Basic normalization	6.0	5	42	0.463255467070312
82159	Malay Archipelago	Basic normalization	6.0	9	22	0.52739627701922
82196	Solomon Islands	Basic normalization	6.0	18	90	0.524696688233278
82248	Malay Archipelago	Basic normalization	6.0	5	33	0.466466594998612
82291	Malay Archipelago	Basic normalization	6.0	16	81	0.402833080501121
82295	Malay Archipelago	Basic normalization	6.0	11	80	0.57333763820404
82308	Solomon Islands	Basic normalization	6.0	14	82	0.532949680329296
82376	Solomon Islands	Basic normalization	6.0	7	51	0.620227213497574
82448	Malay Archipelago	Basic normalization	6.0	11	57	0.501851801331393
82475	Malay Archipelago	Basic normalization	6.0	5	35	0.467952108096107
82476	Malay Archipelago	Basic normalization	6.0	7	39	0.48284534954506
82505	Solomon Islands	Basic normalization	6.0	13	65	0.56914989024673
82514	Malay Archipelago	Basic normalization	6.0	11	81	0.581482806365858
82526	Malay Archipelago	Basic normalization	6.0	7	44	0.490010113059168
82546	Malay Archipelago	Basic normalization	6.0	8	66	0.495594558122269
82552	Malay Archipelago	Basic normalization	6.0	13	85	0.457737402694984
82553	Malay Archipelago	Basic normalization	6.0	15	78	0.468277189364031
82593	Solomon Islands	Basic normalization	6.0	14	78	0.575114169139663
82632	Solomon Islands	Basic normalization	6.0	8	74	0.648284343006824
82658	Malay Archipelago	Basic normalization	6.0	5	37	0.450737869804171
82695	Malay Archipelago	Basic normalization	6.0	23	137	0.666353011705268
82725	Malay Archipelago	Basic normalization	6.0	22	133	0.657971930134083
82750	Solomon Islands	Basic normalization	6.0	17	94	0.521239273403953
82768	Malay Archipelago	Basic normalization	6.0	22	133	0.663261547425678
82772	Malay Archipelago	Basic normalization	6.0	22	133	0.669001776488399
82782	Malay Archipelago	Basic normalization	6.0	23	135	0.670520843230277
82783	Malay Archipelago	Basic normalization	6.0	23	135	0.669680835201146
82787	Malay Archipelago	Basic normalization	6.0	23	133	0.673645793375341
82795	Malay Archipelago	Basic normalization	6.0	23	134	0.675243290489219
82801	Solomon Islands	Basic normalization	6.0	6	61	0.649787625204891
82807	Malay Archipelago	Basic normalization	6.0	7	52	0.483725142062173
82809	Malay Archipelago	Basic normalization	6.0	23	137	0.683074047624007
82824	Malay Archipelago	Basic normalization	6.0	23	143	0.672098514996606
82825	Malay Archipelago	Basic normalization	6.0	24	139	0.686289388208867
82828	Malay Archipelago	Basic normalization	6.0	24	143	0.685097031719257
82831	Malay Archipelago	Basic normalization	6.0	24	144	0.687485782961168
82847	Solomon Islands	Basic normalization	6.0	17	96	0.529864282093723
82878	Malay Archipelago	Basic normalization	6.0	25	144	0.694980210880814
82927	Malay Archipelago	Basic normalization	6.0	26	146	0.690759247653925
82941	Solomon Islands	Basic normalization	6.0	17	94	0.527843226948063
82943	Malay Archipelago	Basic normalization	6.0	26	146	0.688142355343668
82948	Malay Archipelago	Basic normalization	6.0	26	145	0.690758159143488
82960	Malay Archipelago	Basic normalization	6.0	26	146	0.693187043151567
82998	Malay Archipelago	Basic normalization	6.0	26	147	0.695692241262283
83044	Malay Archipelago	Basic normalization	6.0	12	94	0.573414439197103
83118	Malay Archipelago	Basic normalization	6.0	13	108	0.594015640867659
83162	Malay Archipelago	Basic normalization	6.0	7	54	0.50396154521785
83180	Solomon Islands	Basic normalization	6.0	6	60	0.652870081711476
83295	Solomon Islands	Basic normalization	6.0	6	60	0.651496643229131
83373	Malay Archipelago	Basic normalization	6.0	13	112	0.594254955728815
83392	Solomon Islands	Basic normalization	6.0	7	59	0.644725849753237
83471	Malay Archipelago	Basic normalization	6.0	11	106	0.579274483549626
83480	Solomon Islands	Basic normalization	6.0	16	90	0.571065602820272
83623	Malay Archipelago	Basic normalization	6.0	6	86	0.642948384858123
83698	Malay Archipelago	Basic normalization	6.0	5	83	0.636735534175295
83773	Malay Archipelago	Basic normalization	6.0	6	84	0.643977254320615
83819	Malay Archipelago	Basic normalization	6.0	8	87	0.594284528289548
83847	Malay Archipelago	Basic normalization	6.0	36	165	0.426886870604346
83984	Malay Archipelago	Basic normalization	6.0	8	85	0.636156885674701
84060	Malay Archipelago	Basic normalization	6.0	12	123	0.643366808192677
84067	Malay Archipelago	Basic normalization	6.0	12	48	0.493139620533799
84106	Malay Archipelago	Basic normalization	6.0	8	85	0.634535347006162
84144	Malay Archipelago	Basic normalization	6.0	8	90	0.62632800890541
84151	Malay Archipelago	Basic normalization	6.0	8	43	0.524360245742586
84232	Bismarck Archipelago	Basic normalization	6.0	11	63	0.611194339090718
84252	Malay Archipelago	Basic normalization	6.0	12	126	0.637207847834288
84272	Malay Archipelago	Basic normalization	6.0	8	87	0.6323684828686
84281	Solomon Islands	Basic normalization	6.0	19	132	0.545338230725142
84306	Bismarck Archipelago	Basic normalization	6.0	6	27	0.664453095972073
84350	Malay Archipelago	Basic normalization	6.0	11	126	0.642181984137195
84357	Malay Archipelago	Basic normalization	6.0	15	47	0.52392475339851
84437	Malay Archipelago	Basic normalization	6.0	13	132	0.530572578664532
84439	Malay Archipelago	Basic normalization	6.0	13	131	0.521666196515319
84455	Sulawesi	Basic normalization	6.0	7	37	0.467923481471935
84458	Malay Archipelago	Basic normalization	6.0	14	133	0.522529041412517
84482	Solomon Islands	Basic normalization	6.0	9	77	0.592245962078326
84506	Malay Archipelago	Basic normalization	6.0	14	135	0.515469716843752
84540	Malay Archipelago	Basic normalization	6.0	15	136	0.600828185385318
84549	Malay Archipelago	Basic normalization	6.0	15	137	0.596175963215285
84581	Bismarck Archipelago	Basic normalization	6.0	6	20	0.682220357197228
84651	Sulawesi	Basic normalization	6.0	8	64	0.496778898377526
84675	Bismarck Archipelago	Basic normalization	6.0	10	46	0.688534022258538
84676	Malay Archipelago	Basic normalization	6.0	15	135	0.600068957715756
84702	Solomon Islands	Basic normalization	6.0	5	34	0.605627154147775
84712	Sulawesi	Basic normalization	6.0	22	93	0.42812073654879
84751	Bismarck Archipelago	Basic normalization	6.0	26	133	0.587906759550337
84757	Bismarck Archipelago	Basic normalization	6.0	14	58	0.556543384994079
84825	Malay Archipelago	Basic normalization	6.0	18	152	0.570133642404972
84832	Malay Archipelago	Basic normalization	6.0	18	149	0.566291322915174
84895	Malay Archipelago	Basic normalization	6.0	32	164	0.5989574920799
84943	Malay Archipelago	Basic normalization	6.0	13	69	0.517791208971941
85054	Malay Archipelago	Basic normalization	6.0	21	59	0.557635238342568
85098	Sulawesi	Basic normalization	6.0	103	257	0.387306490957751

## Sheet: Supp Fig2
ID.islands	Method	RCP	Exposure	Sensitivity	Adaptive.capacity	Vulnerability
0	Basic normalization	6.0	0.111009171918712	0.443820991533377	0.67790813897903	0.309428363854395
11221	Basic normalization	6.0	0.395510797484833	0.563202602617407	0.644582713447147	0.440016431288227
11229	Basic normalization	6.0	0.373559630864987	0.580814321963516	0.503080649894534	0.484222183002043
11384	Basic normalization	6.0	0.307391314206541	0.692984705938002	0.730561451175519	0.433251354958848
11431	Basic normalization	6.0	0.257512839100505	0.679522654444946	0.714037759126596	0.419909631083968
11797	Basic normalization	6.0	0.150835687869648	0.551003926160104	0.517727676810006	0.40657740602243
11801	Basic normalization	6.0	0.0812120871007882	0.356874583172443	0.617680208796873	0.292473598876287
12632	Basic normalization	6.0	0.0374158980155145	0.635129963946881	0.633430737983805	0.37791529157884
13360	Basic normalization	6.0	0.0385973906821654	0.349427415475372	1	0.186626721673462
13534	Basic normalization	6.0	0.0377074845982797	0.407569181618011	0.889601165174686	0.227663495495334
13567	Basic normalization	6.0	0.10005323952592	0.444376073777166	0.652720138207919	0.315474836487567
53698	Basic normalization	6.0	0	0.415654833843697	0.191271064478904	0.436489456250855
53944	Basic normalization	6.0	0.0247345068863122	0.494871197172863	0.235594642724165	0.447805579870569
54036	Basic normalization	6.0	0.0392066205227133	0.495616517057971	0.202112208943968	0.459955232784381
54116	Basic normalization	6.0	0.0429716151161394	0.542887145087116	0.250364045786923	0.459536306785147
54284	Basic normalization	6.0	0.0543035293509046	0.288420356995928	0.391364751535018	0.351517968919873
58137	Basic normalization	6.0	0.300392450061537	0.416907344470801	0.425976803614629	0.433830545211098
58328	Basic normalization	6.0	0.0490621722506433	0.252972280164472	0.623540210902554	0.251108285085123
58468	Basic normalization	6.0	0.132981366872643	0.49591822451886	0.263628575415259	0.464004741275136
60330	Basic normalization	6.0	0.0822440651442884	0.415141966132503	0.425600951894134	0.379101678356423
60681	Basic normalization	6.0	0.121393791838134	0.284285618911882	0.465959399870941	0.334929916121475
60826	Basic normalization	6.0	0.0935233170687124	0.368844839712065	0.523225959967604	0.33293138841852
60954	Basic normalization	6.0	0.0911447708926134	0.254004201413682	0.420289730868056	0.33866876165523
61466	Basic normalization	6.0	0.0577085500251504	0.157631646277804	0.475497073687668	0.289677234995562
61800	Basic normalization	6.0	0.0418345879501261	0.0154151171447737	0.444388428324277	0.278512173249321
62048	Basic normalization	6.0	0.0415878583641403	0.119607171752673	0.533024028759727	0.255977513186225
62197	Basic normalization	6.0	0.0574667547143504	0.161880591688864	0.365265690936958	0.333677615325731
62207	Basic normalization	6.0	0.0458637628071238	0.204550934543546	0.32696059553881	0.354332326289206
62209	Basic normalization	6.0	0.0652725773999589	0.268536434583394	0.519656037077976	0.299574419566043
62342	Basic normalization	6.0	0.0472150189100047	0.245146321609634	0.342292931480396	0.357769299301241
62477	Basic normalization	6.0	0.0496594527696086	0.236522257154797	0.516364280806534	0.289968201683182
62729	Basic normalization	6.0	0.0591616628493709	0.30225740292643	0.454729725141005	0.332621800830757
62750	Basic normalization	6.0	0.0423250537531245	0.0508579797405823	0.309666111082385	0.333903967143023
62811	Basic normalization	6.0	0.0545874810464853	0.204145270020315	0.751694965659957	0.183949925217481
62983	Basic normalization	6.0	0.0522312840355947	0.221566880935021	0.350797256973252	0.350353595074454
63060	Basic normalization	6.0	0.0580243122560897	0.239375231417873	0.333041268382356	0.361514628921962
63253	Basic normalization	6.0	0.0410702231046083	0.161094552346201	0.446967945687511	0.299569574150201
63309	Basic normalization	6.0	0.0473846703361343	0.0980851506196038	0.540534928218899	0.249704539339901
63881	Basic normalization	6.0	0.150598362008198	0.174655968697164	0.572693686234953	0.269593140393687
63907	Basic normalization	6.0	0.0545613439029258	0.0304963699195969	0.669566814386195	0.182079366212111
63981	Basic normalization	6.0	0.172204204008977	0	0.432061182746554	0.302536422163927
63994	Basic normalization	6.0	0.168526899760513	0.0154151171447737	0.423133070491127	0.307104201083073
64000	Basic normalization	6.0	0.170625815103176	0.0154151171447737	0.428697114923758	0.305350147822841
64058	Basic normalization	6.0	0.160559877284042	0.0188567474661953	0.506387073324957	0.272457278744475
64462	Basic normalization	6.0	0.120917326012239	0.027425628272401	0.401911053139894	0.308173818854677
64825	Basic normalization	6.0	0.0743628615248125	0.199638000869262	0.367151805198926	0.34325776761538
64857	Basic normalization	6.0	0.0600602534603958	0.283668676128063	0.514230370605068	0.305049135440043
64875	Basic normalization	6.0	0.514183660148142	0.372597735768574	0.318943625892737	0.521258513577604
64885	Basic normalization	6.0	0.366984408583085	0.126897814803275	0.364602881095029	0.395450560500469
64906	Basic normalization	6.0	0.277344247137518	0.345882305269713	0.37686544489983	0.422562351373631
64967	Basic normalization	6.0	0.168607100607304	0.713613585322664	0.312627442615573	0.518523198689761
64978	Basic normalization	6.0	0.395084291700814	0.509343857462006	0.153766562329906	0.572633143050044
65026	Basic normalization	6.0	0.269934140746688	0.577334418773346	0.500166217517899	0.452316052337956
65125	Basic normalization	6.0	0.42790781828875	0.512698283072299	0.244961353829875	0.560491088024319
65132	Basic normalization	6.0	0.3009769486568	0.446370984239315	0.32944446995755	0.474955889689174
65160	Basic normalization	6.0	0.516469786815173	0.37585502741212	0.314971122720014	0.524232262588141
65161	Basic normalization	6.0	0.539314322939261	0.785309063344192	0.262384926140535	0.678085591411977
65287	Basic normalization	6.0	0.410268041548095	0.509343857462006	0.160632571823922	0.575843142597654
65292	Basic normalization	6.0	0.408860142870629	0.509343857462006	0.158343901992583	0.575948127684464
65304	Basic normalization	6.0	0.411370631347626	0.509343857462006	0.15859819864051	0.576696527730751
65315	Basic normalization	6.0	0.426414008188156	0.515778252901399	0.172852084343074	0.580053261987014
65325	Basic normalization	6.0	0.418379130873156	0.509343857462006	0.16368413159904	0.577719129482921
65326	Basic normalization	6.0	0.432771648374617	0.515778252901399	0.175903644118192	0.581375244155647
65329	Basic normalization	6.0	0.416123364032736	0.509343857462006	0.159361088584289	0.578047185051428
65330	Basic normalization	6.0	0.422111675888438	0.512824411031838	0.250482445209371	0.557073693145945
65332	Basic normalization	6.0	0.431814156793421	0.515778252901399	0.175649347470266	0.581124696208105
65336	Basic normalization	6.0	0.428298904981213	0.515778252901399	0.176157940766119	0.579845117201155
65381	Basic normalization	6.0	0.430754868419297	0.509343857462006	0.160886868471848	0.582425054187857
65383	Basic normalization	6.0	0.451826760147903	0.504843791628199	0.215684501899456	0.573888249636338
65394	Basic normalization	6.0	0.470084084559189	0.504843791628199	0.555053352972678	0.473355966053198
65422	Basic normalization	6.0	0.483849568222798	0.504843791628199	0.556118066780311	0.477582547523969
65464	Basic normalization	6.0	0.498426529813854	0.50184994604327	0.56165246922277	0.479610808810529
65517	Basic normalization	6.0	0.489864692316488	0.515778252901399	0.504521840081408	0.500373516594341
65605	Basic normalization	6.0	0.526037774424824	0.504843791628199	0.485163608476341	0.515234747854362
65612	Basic normalization	6.0	0.523200126901812	0.504843791628199	0.50536693186587	0.507554773014022
65700	Basic normalization	6.0	0.404276112564808	0.475898490498118	0.233669813405793	0.544440370572281
65762	Basic normalization	6.0	0.154755098607878	0.588530509501986	0.401655240415816	0.454986871119015
65763	Basic normalization	6.0	0.952763170379677	0.574749786130768	0.334310093212106	0.704837140470298
65792	Basic normalization	6.0	0.60809248566165	0.506556558132474	0.244327694596171	0.618188535127899
65798	Basic normalization	6.0	0.948256179454553	0.597796418059293	0.333579517091315	0.71293755409156
65880	Basic normalization	6.0	0.544182434565606	0.321865154414268	0.285658378858515	0.524281651225658
65891	Basic normalization	6.0	0.669334298968723	0.37432997882694	0.158029690165812	0.610992077053708
65902	Basic normalization	6.0	0.37563113425196	0.468614229150741	0.44006459620505	0.468770315884369
65907	Basic normalization	6.0	0.513709901093156	0.506556558132474	0.244073397948245	0.587221876762925
65936	Basic normalization	6.0	0.6527814382714	0.361148257163634	0.170623152391608	0.598977658197934
65945	Basic normalization	6.0	0.156148419076282	0.470830585378147	0.256660151270194	0.464903526295333
65984	Basic normalization	6.0	0.607959522713873	0.477358202042403	0.276529995897069	0.598766712815073
66028	Basic normalization	6.0	0.656572396979603	0.361148257163634	0.177489161885624	0.5984094859488
66051	Basic normalization	6.0	0.36500225303741	0.623384598477269	0.486045796984308	0.5007468516085
66067	Basic normalization	6.0	0.813796534390182	0.681094538308611	0.341564417869596	0.71286726627678
66087	Basic normalization	6.0	0.80971018703774	0.681094538308611	0.341564417869596	0.711809485566168
66098	Basic normalization	6.0	0.569218636012036	0.3242072307647	0.460752172328522	0.478580128349952
66138	Basic normalization	6.0	0.327438289623652	0.537850055878092	0.355144954280456	0.503161270024743
66171	Basic normalization	6.0	0.365839232517759	0.443562259742994	0.301597635868111	0.502407025525412
66192	Basic normalization	6.0	0.211711800015679	0.562089515228391	0.202640399249522	0.519253122517011
66301	Basic normalization	6.0	0.317956067435643	0.480678437333891	0.272113794624288	0.507938099113538
66317	Basic normalization	6.0	0.245717440876955	0.562089515228391	0.241440468466799	0.518766206537455
66493	Basic normalization	6.0	0.226104965281476	0.562089515228391	0.190942753444902	0.526374780591637
66522	Basic normalization	6.0	0.150180010500006	0.454669867841478	0.241128770947901	0.463619584837647
66692	Basic normalization	6.0	0.514001704650409	0.469083461436443	0.34298080961725	0.545522181812609
66704	Basic normalization	6.0	0.342075407633374	0.545708969904635	0.387410682372363	0.500118302020527
66710	Basic normalization	6.0	0.301514712789393	0.504860956022595	0.451386510547869	0.453823332233545
66733	Basic normalization	6.0	0.351422965446956	0.588500813670974	0.236659041254868	0.560718521983254
66773	Basic normalization	6.0	0.353370447588113	0.556276361352401	0.230376747276127	0.553495966675502
66790	Basic normalization	6.0	0.287243593306029	0.448494748691055	0.425934384987549	0.439962221586628
66794	Basic normalization	6.0	0.35805683713059	0.556276361352401	0.240802909841115	0.55217740437712
66798	Basic normalization	6.0	0.340593464084397	0.558827028197424	0.17465765491013	0.564571779729038
66805	Basic normalization	6.0	0.3413448662404	0.528298313900136	0.175813157679036	0.555680567633737
66811	Basic normalization	6.0	0.357689547036719	0.556276361352401	0.232156823811613	0.554416532941848
66822	Basic normalization	6.0	0.354554932959223	0.547589386259009	0.226061623537306	0.552453958152635
66827	Basic normalization	6.0	0.341422013774079	0.528298313900136	0.191579549850481	0.551672998762679
66829	Basic normalization	6.0	0.365274291495429	0.547589386259009	0.248694025202766	0.549723830136613
66831	Basic normalization	6.0	0.336566831811497	0.590839071851459	0.203536840301869	0.565210616169572
66839	Basic normalization	6.0	0.35916316182776	0.547589386259009	0.245133872131795	0.548728401515692
66862	Basic normalization	6.0	0.359377499731316	0.547589386259009	0.241065125764971	0.549922018087706
66869	Basic normalization	6.0	0.485781149443637	0.245837218200962	0.395731484313187	0.44980855751086
66873	Basic normalization	6.0	0.345310464246125	0.528298313900136	0.197428372752791	0.55138091207187
66875	Basic normalization	6.0	0.36181122679006	0.547589386259009	0.234707709566808	0.55245546141537
66884	Basic normalization	6.0	0.250235338132855	0.522365635282592	0.283543313510683	0.496817981934879
66918	Basic normalization	6.0	0.364127015017987	0.547589386259009	0.232673336383396	0.553762556288482
66965	Basic normalization	6.0	0.238854600255324	0.522365635282592	0.286086279989948	0.49280727304132
67035	Basic normalization	6.0	0.208005709229425	0.431606838091573	0.249414119054021	0.469478546695018
67036	Basic normalization	6.0	0.362711219343476	0.547589386259009	0.24182801570875	0.55079319486957
67044	Basic normalization	6.0	0.275422865982323	0.440831968331259	0.321726492064199	0.468322113762997
67080	Basic normalization	6.0	0.360765617303712	0.547589386259009	0.229367479960351	0.55356953434324
67103	Basic normalization	6.0	0.359797678758822	0.547589386259009	0.221738580522555	0.555312968434972
67108	Basic normalization	6.0	0.211067203615645	0.407115767573159	0.229505171085282	0.469480014968426
67146	Basic normalization	6.0	0.247820488129392	0.522365635282592	0.333992065811849	0.48102013075509
67147	Basic normalization	6.0	0.272059965438893	0.440831968331259	0.640871524290543	0.360225386391337
67169	Basic normalization	6.0	0.208208550971809	0.445117283119117	0.215859407891028	0.482966914424081
67195	Basic normalization	6.0	0.21175968793237	0.611236819023786	0.223167885704742	0.527145570923397
67197	Basic normalization	6.0	0.205640441721277	0.695925681660168	0.207307942521333	0.551078602005578
67199	Basic normalization	6.0	0.352363536389544	0.528298313900136	0.210143205149117	0.55026830178967
67216	Basic normalization	6.0	0.357453661604648	0.528298313900136	0.203785788950954	0.553575297169069
67236	Basic normalization	6.0	0.368311945731744	0.528298313900136	0.203785788950954	0.557056526163864
67274	Basic normalization	6.0	0.305901078131277	0.50714355630856	0.167502041215452	0.540775279430468
67283	Basic normalization	6.0	0.358311753751199	0.528298313900136	0.195393999569379	0.556045883963879
67336	Basic normalization	6.0	0.305682063539848	0.50714355630856	0.180979763555558	0.537258399398554
67340	Basic normalization	6.0	0.288098074164166	0.440831968331259	0.555884546753995	0.393384582553335
67381	Basic normalization	6.0	0.358656872394997	0.528298313900136	0.177084640918669	0.56084735551376
67382	Basic normalization	6.0	0.265577424411625	0.561976409980137	0.330101091692563	0.499239768764334
67882	Basic normalization	6.0	0.236409602727401	0.6947843621301	0.158412607645845	0.571437457956139
68011	Basic normalization	6.0	0.239416427516535	0.694696048434892	0.233652625875371	0.554723719497979
68571	Basic normalization	6.0	0.384721813629685	0.572306600508331	0.167851379314707	0.584616965873013
68598	Basic normalization	6.0	0.380354751130102	0.552409347771489	0.187045391381014	0.572510330955008
68612	Basic normalization	6.0	0.386800225002717	0.550701659764663	0.240622293774764	0.559961640839183
68642	Basic normalization	6.0	0.382729415958714	0.550701659764663	0.197604473134865	0.570083146891839
68705	Basic normalization	6.0	0.39683998973713	0.588336202594336	0.151163188659606	0.597367344898343
68715	Basic normalization	6.0	0.393723578573528	0.588336202594336	0.173286997029214	0.591059493992489
68716	Basic normalization	6.0	0.425302011352349	0.537054565093786	0.503384533967952	0.486439870835686
68734	Basic normalization	6.0	0.422345513847512	0.537054565093786	0.525169472846172	0.478268324275769
68740	Basic normalization	6.0	0.386800871211424	0.594286315587847	0.191016012494808	0.586105359285757
68749	Basic normalization	6.0	0.395687048681596	0.588336202594336	0.170998327197875	0.592278829302709
68751	Basic normalization	6.0	0.393959630433982	0.594286315587847	0.17626680691507	0.592172618915352
68761	Basic normalization	6.0	0.389325545167768	0.594286315587847	0.19305038567822	0.586452224845861
68763	Basic normalization	6.0	0.388544079456856	0.594286315587847	0.193813275621999	0.585995662348807
68767	Basic normalization	6.0	0.384815270104579	0.594286315587847	0.201950768355648	0.582674584026877
68777	Basic normalization	6.0	0.273336896394759	0.543910744184365	0.365928483225681	0.485168362861043
68813	Basic normalization	6.0	0.423815488046642	0.537054565093786	0.204706924938087	0.577674354443974
68846	Basic normalization	6.0	0.424548362088307	0.54428600153618	0.225119554732911	0.574759749174485
68912	Basic normalization	6.0	0.23787470025916	0.505870193849124	0.316268683206888	0.478693439820341
68970	Basic normalization	6.0	0.756013177524217	0.650427388885699	0.38227313026156	0.671999311259382
68983	Basic normalization	6.0	0.464216263588335	0.594533964486514	0.212134520113274	0.607536444127271
69004	Basic normalization	6.0	0.476969669780995	0.594533964486514	0.204505620675478	0.613981174772182
69017	Basic normalization	6.0	0.484473537638978	0.594533964486514	0.207048587154743	0.615967060639099
69043	Basic normalization	6.0	0.492283896479341	0.594533964486514	0.203488434083772	0.619632428326477
69060	Basic normalization	6.0	0.494631249052195	0.594533964486514	0.184924778785136	0.625127626495959
69176	Basic normalization	6.0	0.534668982505764	0.594533964486514	0.166106826838573	0.643814504559729
69182	Basic normalization	6.0	0.530451400663696	0.594533964486514	0.174498616220149	0.640320623685646
69266	Basic normalization	6.0	0.545353773132096	0.594533964486514	0.184924778785136	0.643035931854157
69333	Basic normalization	6.0	0.52542994864574	0.594533964486514	0.178313065939046	0.637622877362628
69363	Basic normalization	6.0	0.50997037877198	0.594533964486514	0.204759917323405	0.625545225746857
69370	Basic normalization	6.0	0.508573183532066	0.594533964486514	0.187976338560254	0.629292736270656
69380	Basic normalization	6.0	0.505625307670196	0.594286315587847	0.1688922041252	0.632816288897451
69401	Basic normalization	6.0	0.468211408575623	0.594533964486514	0.182890405601724	0.616332030276862
69403	Basic normalization	6.0	0.844389736127402	0.61019413296621	0.355206107333077	0.690232467804698
69416	Basic normalization	6.0	0.454845146178558	0.594286315587847	0.198644911932603	0.607641038168643
69435	Basic normalization	6.0	0.45321060647542	0.607591422091528	0.211892148876618	0.607800194637695
69442	Basic normalization	6.0	0.240987009280267	0.457774111662567	0.508844302310178	0.401680988163684
69470	Basic normalization	6.0	0.451102905262589	0.609318159845932	0.227710308626683	0.603446432694016
69471	Basic normalization	6.0	0.42974944994102	0.594286315587847	0.174232433731657	0.604953184691833
69504	Basic normalization	6.0	0.421213997038933	0.599270887860876	0.159313025733003	0.6070498977124
69512	Basic normalization	6.0	0.417171329165799	0.599270887860876	0.155244279366179	0.606602503773761
69520	Basic normalization	6.0	0.418696738582111	0.576473071033544	0.16650729608323	0.597631669664817
69521	Basic normalization	6.0	0.42491459515594	0.576473071033544	0.166761592731157	0.599688971780812
69561	Basic normalization	6.0	0.424822434746292	0.641513947685048	0.386370222402636	0.557816019960938
69679	Basic normalization	6.0	0.511722345773382	1	0.22764182151922	0.716748090242225
69867	Basic normalization	6.0	0.430985135255999	0.616270298633985	0.389547128096115	0.551042793073092
69883	Basic normalization	6.0	0.572990100774533	0.539012009247859	0.279815418633833	0.60792581591501
70052	Basic normalization	6.0	0.333123862042117	0.38714026156458	0.340432158468975	0.462984160539931
70129	Basic normalization	6.0	0.510879343426182	0.510709233300321	0.187554018672989	0.602644864599168
70161	Basic normalization	6.0	0.538554521772283	0.510709233300321	0.219341099663805	0.603593859410682
70217	Basic normalization	6.0	0.443439960967181	0.510709233300321	0.176364966164223	0.583174017577616
70612	Basic normalization	6.0	0.207760360953144	0.675525355779568	0.396848314245516	0.496132931582194
71036	Basic normalization	6.0	0.321360344822253	0.467304494509445	0.329439114842335	0.487439537496117
71344	Basic normalization	6.0	0.25130646545386	0.347255660750647	0.436206052510803	0.394983908800007
71780	Basic normalization	6.0	0.156527782041189	0.379797643567004	0.263328966176478	0.438614525612936
71795	Basic normalization	6.0	0.148724988271355	0.738456581025249	0.219328020420692	0.541879510493169
72083	Basic normalization	6.0	0.206872421525709	0.438911411987643	0.357721220061998	0.437417746359121
72174	Basic normalization	6.0	0.19583365495934	0.456688841919238	0.34238697158874	0.444725874740435
72318	Basic normalization	6.0	0.196842497401652	0.432371135181989	0.389551371535972	0.42237703894928
72435	Basic normalization	6.0	0.156648960679346	0.544974068845236	0.337278342230282	0.461947116501856
72697	Basic normalization	6.0	0.187612815646031	0.454338959031994	0.340801866210265	0.442433550271206
72867	Basic normalization	6.0	0.11614545035452	0.61377163687221	0.324175234320596	0.474900284192304
73046	Basic normalization	6.0	0.130672556151277	0.485593945178941	0.336924880294366	0.43868378576184
73315	Basic normalization	6.0	0.139040116821974	0.616993937088363	0.215934614548753	0.51028971557623
73434	Basic normalization	6.0	0.162226364740688	0.370623201035401	0.713947418958468	0.280976815426709
73593	Basic normalization	6.0	0.172303544301507	0.502046501622942	0.297914127718965	0.465444664639653
73704	Basic normalization	6.0	0.168046871546243	0.548551145699981	0.305511254872386	0.475251708549557
73804	Basic normalization	6.0	0.15329050181319	0.582092366941142	0.337802789499236	0.471560823522188
73923	Basic normalization	6.0	0.116704672217579	0.567205706902731	0.277346794613867	0.475377925707067
73968	Basic normalization	6.0	0.0939832581358497	0.330607793215888	0.500225639808344	0.3298099355895
74317	Basic normalization	6.0	0.10298457822088	0.43393237192483	0.555324702784631	0.344702461443385
74440	Basic normalization	6.0	0.110690197130697	0.488335154429018	0.417873733726768	0.409371328371304
74500	Basic normalization	6.0	0.140188135913517	0.637035148181069	0.233568893007414	0.511265801161772
74535	Basic normalization	6.0	0.164351982112154	0.493275141273302	0.48915525129421	0.400106620972954
74732	Basic normalization	6.0	0.102895731699696	0.484504807656283	0.392143533347115	0.414741265631794
74742	Basic normalization	6.0	0.103061173527937	0.647566824675978	0.309769141294154	0.484672387853986
74890	Basic normalization	6.0	0.192313853738925	0.541223319334828	0.425254419193094	0.443011263370612
75035	Basic normalization	6.0	0.180100347662084	0.714359601547759	0.237756987072696	0.540779733069984
75315	Basic normalization	6.0	0.128380375739924	0.333665322255761	0.314993018969702	0.403671265580054
75822	Basic normalization	6.0	0.061378032186171	0.230463539266349	0.613901469849962	0.250177356146853
78193	Basic normalization	6.0	0.335785473806219	0.945433863883269	0.429951518773971	0.5926597073964
78721	Basic normalization	6.0	0.102405922203823	0.599214539073191	0.313246354328583	0.470609940268106
80609	Basic normalization	6.0	0.350456995045424	0.704934091175579	0.378887533142941	0.553843195573863
80624	Basic normalization	6.0	0.489035366698419	0.48301507671209	0.298093723988686	0.555648742763694
80636	Basic normalization	6.0	0.53985162635164	0.477090973597302	0.252137422743194	0.583651120135933
80952	Basic normalization	6.0	0.630303896934441	0.76588037575393	0.367935830327555	0.672907209385026
80975	Basic normalization	6.0	0.43505926334609	0.492240814990064	0.345079998606258	0.526485010930745
81032	Basic normalization	6.0	0.382219097399363	0.329761217246284	0.197238072504465	0.50416703219679
81055	Basic normalization	6.0	0.0626390966831359	0.730694442183701	0.412565220884615	0.470149998759205
81147	Basic normalization	6.0	0.394983705735347	0.659505621176406	0.444479656400027	0.535003613716692
81155	Basic normalization	6.0	0.380100924711315	0.670537355413041	0.406936846996061	0.545153294947746
81175	Basic normalization	6.0	0.0678567300585075	0.790412307128589	0.388972650275268	0.492570647792183
81296	Basic normalization	6.0	0.448029054749111	0.46208321926316	0.261993372348201	0.546058956855533
81410	Basic normalization	6.0	0.423056188153166	0.480205650201981	0.27059324839646	0.541280240826962
81430	Basic normalization	6.0	0.118793812601042	0.662937999408724	0.258913457489398	0.505821859363881
81441	Basic normalization	6.0	0.382705221289845	0.54666599677807	0.392943356678271	0.511721129738694
81466	Basic normalization	6.0	0.452211519745287	0.493187108465193	0.233175742503086	0.565531796434267
81518	Basic normalization	6.0	0.376100675928585	0.63387353488655	0.321101818860419	0.558715245518834
81542	Basic normalization	6.0	0.376492991543122	0.703489432339252	0.328411224878054	0.5770054031554
81546	Basic normalization	6.0	0.423786151471435	0.63387353488655	0.320593225564566	0.575202910914231
81561	Basic normalization	6.0	0.443885579141923	0.442458069374432	0.178996779196019	0.561214075704822
81571	Basic normalization	6.0	0.745837324225049	0.448707250191946	0.409618414655203	0.589517226762216
81742	Basic normalization	6.0	0.14517172015433	0.50657422472815	0.454928393244505	0.410930705504959
81979	Basic normalization	6.0	0.395826014430136	0.748737420568038	0.251791994752895	0.617129900160311
82114	Basic normalization	6.0	0.201914004665624	0.349926639962085	0.589900698458247	0.32670410532579
82116	Basic normalization	6.0	0.128827871136854	0.76209480004347	0.530886050001687	0.463255467070312
82159	Basic normalization	6.0	0.46787850610958	0.477265527467728	0.360918582629722	0.52739627701922
82196	Basic normalization	6.0	0.35088573103721	0.5577309975961	0.329316417081694	0.524696688233278
82248	Basic normalization	6.0	0.0498377232540729	0.514212069274834	0.203060463417866	0.466466594998612
82291	Basic normalization	6.0	0.0625178980356826	0.388336652177764	0.32020435085891	0.402833080501121
82295	Basic normalization	6.0	0.399016627891366	0.500122178998282	0.144547843612996	0.57333763820404
82308	Basic normalization	6.0	0.370705503413515	0.603893855790387	0.370362069136897	0.532949680329296
82376	Basic normalization	6.0	0.431467470104068	0.812741010449128	0.345835584035775	0.620227213497574
82448	Basic normalization	6.0	0.149079202124759	0.673186200134111	0.31532313569479	0.501851801331393
82475	Basic normalization	6.0	0.0514794267702443	0.514212069274834	0.198737420403115	0.467952108096107
82476	Basic normalization	6.0	0.0626882699239116	0.647275195451767	0.279299196557036	0.48284534954506
82505	Basic normalization	6.0	0.443118608157789	0.621312069430737	0.349886071411622	0.56914989024673
82514	Basic normalization	6.0	0.414787063996335	0.500122178998282	0.131324417920817	0.581482806365858
82526	Basic normalization	6.0	0.052199020851687	0.614101760057228	0.208189567363789	0.490010113059168
82546	Basic normalization	6.0	0.140600840587937	0.638848450608206	0.296013473850604	0.495594558122269
82552	Basic normalization	6.0	0.105264514960215	0.565802102709218	0.328757749088021	0.457737402694984
82553	Basic normalization	6.0	0.166773371110329	0.549312897662171	0.328913294397652	0.468277189364031
82593	Basic normalization	6.0	0.431121121435802	0.640940972772094	0.336619179357997	0.575114169139663
82632	Basic normalization	6.0	0.466348177935045	0.748737420568038	0.232974042806332	0.648284343006824
82658	Basic normalization	6.0	0.0837070644003723	0.569728019067004	0.339591221753837	0.450737869804171
82695	Basic normalization	6.0	0.949661919051452	0.369819473286556	0.175968907836899	0.666353011705268
82725	Basic normalization	6.0	0.897184868064625	0.365863579539243	0.167747469552432	0.657971930134083
82750	Basic normalization	6.0	0.333461710675819	0.57481653863131	0.33966847279735	0.521239273403953
82768	Basic normalization	6.0	0.914999078837695	0.365863579539243	0.156304120395739	0.663261547425678
82772	Basic normalization	6.0	0.947114607595641	0.365863579539243	0.152489670676841	0.669001776488399
82782	Basic normalization	6.0	0.873403627391124	0.39630455347561	0.140880953380325	0.670520843230277
82783	Basic normalization	6.0	0.86918291937221	0.39630455347561	0.141135250028252	0.669680835201146
82787	Basic normalization	6.0	0.890077759692047	0.39630455347561	0.140372360084472	0.673645793375341
82795	Basic normalization	6.0	0.90233723163386	0.39630455347561	0.143169623211664	0.675243290489219
82801	Basic normalization	6.0	0.48932256328571	0.793020598710287	0.300929064779381	0.649787625204891
82807	Basic normalization	6.0	0.0626666958407765	0.739391492486619	0.368126563627418	0.483725142062173
82809	Basic normalization	6.0	0.946101069430128	0.39630455347561	0.138083690253133	0.683074047624007
82824	Basic normalization	6.0	0.954132424219264	0.369819473286556	0.149267759804614	0.672098514996606
82825	Basic normalization	6.0	0.97105732040411	0.398761566250969	0.144464870448008	0.686289388208867
82828	Basic normalization	6.0	0.967298431856648	0.398761566250969	0.148279320166906	0.685097031719257
82831	Basic normalization	6.0	0.97500485839067	0.398761566250969	0.14065042072911	0.687485782961168
82847	Basic normalization	6.0	0.369801360825387	0.57481653863131	0.349980526123143	0.529864282093723
82878	Basic normalization	6.0	0.976032342695842	0.415253255608088	0.135190340884925	0.694980210880814
82927	Basic normalization	6.0	0.975666805391832	0.410045681431791	0.147098076388828	0.690759247653925
82941	Basic normalization	6.0	0.356343466929088	0.57481653863131	0.342211439276616	0.527843226948063
82943	Basic normalization	6.0	0.954268169775943	0.410045681431791	0.145826593149196	0.688142355343668
82948	Basic normalization	6.0	0.974558050321062	0.410045681431791	0.146335186445049	0.690758159143488
82960	Basic normalization	6.0	0.988316118484545	0.410045681431791	0.142266440078224	0.693187043151567
82998	Basic normalization	6.0	1	0.410045681431791	0.135654727232135	0.695692241262283
83044	Basic normalization	6.0	0.426381466025537	0.500122178998282	0.179895077674783	0.573414439197103
83118	Basic normalization	6.0	0.450764054407535	0.415905719484164	0	0.594015640867659
83162	Basic normalization	6.0	0.162329941214394	0.674293856906678	0.321949549327397	0.50396154521785
83180	Basic normalization	6.0	0.505931965330495	0.770875216086276	0.292205306168459	0.652870081711476
83295	Basic normalization	6.0	0.503279170192553	0.770875216086276	0.293476789408092	0.651496643229131
83373	Basic normalization	6.0	0.46220981145926	0.444502033561533	0.0622381928793934	0.594254955728815
83392	Basic normalization	6.0	0.495491549683324	0.745786775918047	0.283303128670593	0.644725849753237
83471	Basic normalization	6.0	0.50128426698399	0.36586306963998	0.0732597632205911	0.579274483549626
83480	Basic normalization	6.0	0.476111225032495	0.57505891149447	0.332663993556722	0.571065602820272
83623	Basic normalization	6.0	0.400996213098823	0.90119459775318	0.292793791554115	0.642948384858123
83698	Basic normalization	6.0	0.399458480454237	0.90119459775318	0.31440900662787	0.636735534175295
83773	Basic normalization	6.0	0.406881998905421	0.90119459775318	0.297116834568866	0.643977254320615
83819	Basic normalization	6.0	0.419875649316397	0.732858801331591	0.349229108294194	0.594284528289548
83847	Basic normalization	6.0	0.281844164226797	0.369615004059757	0.388275570333508	0.426886870604346
83984	Basic normalization	6.0	0.441713056107308	0.732858801331591	0.227409892981831	0.636156885674701
84060	Basic normalization	6.0	0.680122796395982	0.416630236970562	0.0888949947433233	0.643366808192677
84067	Basic normalization	6.0	0.315826074689115	0.541479859339829	0.379261011508595	0.493139620533799
84106	Basic normalization	6.0	0.444043891236871	0.732858801331591	0.237073165603039	0.634535347006162
84144	Basic normalization	6.0	0.427310279496064	0.732858801331591	0.244702065040835	0.62632800890541
84151	Basic normalization	6.0	0.316134138115187	0.57170711278056	0.307546881960338	0.524360245742586
84232	Basic normalization	6.0	0.580997672642149	0.519477077889607	0.254029311379715	0.611194339090718
84252	Basic normalization	6.0	0.667752782257976	0.416630236970562	0.103389903675135	0.637207847834288
84272	Basic normalization	6.0	0.442156079452736	0.732858801331591	0.242667691857422	0.6323684828686
84281	Basic normalization	6.0	0.467321314144493	0.527237405778194	0.355575847855427	0.545338230725142
84306	Basic normalization	6.0	0.571488032904606	0.6586938719767	0.220693382579575	0.664453095972073
84350	Basic normalization	6.0	0.625454158592436	0.474667763023564	0.121477605072211	0.642181984137195
84357	Basic normalization	6.0	0.332581882313492	0.557437766929807	0.312045103100568	0.52392475339851
84437	Basic normalization	6.0	0.59925346646794	0.432431444170598	0.438085296776353	0.530572578664532
84439	Basic normalization	6.0	0.584173596067687	0.432431444170598	0.450508577197167	0.521666196515319
84455	Basic normalization	6.0	0.106560904000512	0.504355339880796	0.235474693565456	0.467923481471935
84458	Basic normalization	6.0	0.590303976439227	0.433203925305306	0.45473883227597	0.522529041412517
84482	Basic normalization	6.0	0.456835625473591	0.637230394937967	0.305561912503722	0.592245962078326
84506	Basic normalization	6.0	0.572870094783431	0.433203925305306	0.459001252042138	0.515469716843752
84540	Basic normalization	6.0	0.557895675016365	0.422527497618105	0.134304881048406	0.600828185385318
84549	Basic normalization	6.0	0.553945098371578	0.422527497618105	0.149308383276071	0.596175963215285
84581	Basic normalization	6.0	0.668697605353659	0.5882169323159	0.1886592757596	0.682220357197228
84651	Basic normalization	6.0	0.103281904661759	0.620486247709518	0.236540105811773	0.496778898377526
84675	Basic normalization	6.0	0.708636766822777	0.560861114272704	0.172146512450007	0.688534022258538
84676	Basic normalization	6.0	0.583731227891402	0.403949963251758	0.144016004293873	0.600068957715756
84702	Basic normalization	6.0	0.485798790606104	0.690666293477199	0.349130092972605	0.605627154147775
84712	Basic normalization	6.0	0.101418507861895	0.555404157779976	0.415712346646151	0.42812073654879
84751	Basic normalization	6.0	0.587120034600919	0.484425194447271	0.299325105387214	0.587906759550337
84757	Basic normalization	6.0	0.432526313955716	0.525583831756254	0.278502888046987	0.556543384994079
84825	Basic normalization	6.0	0.497058027353845	0.414902424132572	0.174469993352882	0.570133642404972
84832	Basic normalization	6.0	0.488138387500891	0.414902424132572	0.178793036367632	0.566291322915174
84895	Basic normalization	6.0	0.645733253547563	0.387999758963532	0.201167203350416	0.5989574920799
84943	Basic normalization	6.0	0.266146486793461	0.636180546495927	0.342042544272501	0.517791208971941
85054	Basic normalization	6.0	0.317879672191195	0.581703875223516	0.199309043297439	0.557635238342568
85098	Basic normalization	6.0	0.226520688071554	0.183800355832865	0.320806818381629	0.387306490957751
0	Log transformation	6.0	0.502794417941625	0.523896205481703	0.790942045973489	0.41881915738723
11221	Log transformation	6.0	0.809262583265233	0.633600212174242	0.778419970095561	0.544026578394121
11229	Log transformation	6.0	0.796372464026898	0.652306207395595	0.664042683519057	0.582310870017229
11384	Log transformation	6.0	0.750254780179834	0.763843666335142	0.851036753665337	0.540813887413297
11431	Log transformation	6.0	0.700157775879772	0.762981785940931	0.826516028899261	0.535542788024598
11797	Log transformation	6.0	0.534385767633736	0.634824559654085	0.656644158952472	0.503957361163661
11801	Log transformation	6.0	0.411735337993419	0.468814498474556	0.742827302863974	0.383198664513675
12632	Log transformation	6.0	0.257102775364056	0.747638154444782	0.766637070623921	0.429051422583265
13360	Log transformation	6.0	0.260294953970971	0.489091153103335	1	0.291796139977231
13534	Log transformation	6.0	0.256582215403416	0.537620570276159	0.94268068580137	0.317490662631851
13567	Log transformation	6.0	0.407630376914379	0.547069718611325	0.75747735770037	0.405184697466885
53698	Log transformation	6.0	0	0.521871776344958	0.297194843419055	0.432722352383073
53944	Log transformation	6.0	0.165940178608157	0.567959750825814	0.344377733616689	0.468861692595562
54036	Log transformation	6.0	0.254650469085529	0.607556467891558	0.308671037943719	0.515607478634726
54116	Log transformation	6.0	0.25115376579009	0.643347999647251	0.361959598349816	0.509557538917549
54284	Log transformation	6.0	0.300334155648631	0.374047334877144	0.542195579417994	0.379515022909365
58137	Log transformation	6.0	0.719437277084805	0.582485035554971	0.574543507644109	0.571571238549432
58328	Log transformation	6.0	0.307569601218659	0.370938991168442	0.751551771713979	0.311193430150956
58468	Log transformation	6.0	0.528020591343878	0.634204900224435	0.384887153254032	0.59163568836511
60330	Log transformation	6.0	0.421853534242405	0.524942062613344	0.583570816586099	0.454862005198141
60681	Log transformation	6.0	0.511959076586732	0.376885440451257	0.627116182133044	0.421914305704674
60826	Log transformation	6.0	0.455508253077448	0.465957621249478	0.680070399627005	0.4153416114342
60954	Log transformation	6.0	0.453922843275705	0.330706245618487	0.570101839075131	0.405952136920364
61466	Log transformation	6.0	0.348847063664303	0.278092490050207	0.650434962042755	0.326389628281129
61800	Log transformation	6.0	0.279380949829875	0.0240630567784423	0.565255068083142	0.278779656816023
62048	Log transformation	6.0	0.259670482801533	0.230963580338414	0.645360337458627	0.284719857306564
62197	Log transformation	6.0	0.302682557179976	0.273658034578148	0.489093850081666	0.368734444838969
62207	Log transformation	6.0	0.210971931491687	0.319336194237735	0.448361790552544	0.371801919502814
62209	Log transformation	6.0	0.316079366383862	0.385518546119831	0.635467323492929	0.355908525024934
62342	Log transformation	6.0	0.220789124206349	0.362618336250814	0.459622498663711	0.38308728614582
62477	Log transformation	6.0	0.248376656183859	0.354687470815517	0.661817659759555	0.315614550422201
62729	Log transformation	6.0	0.31605234819456	0.419011224725001	0.563336583837711	0.391860080682383
62750	Log transformation	6.0	0.181877943776684	0.133907207703488	0.430391728261318	0.326016569710249
62811	Log transformation	6.0	0.267316144540865	0.323077098705029	0.834138768608346	0.257494190339348
62983	Log transformation	6.0	0.281432325956992	0.341386465231421	0.481484288074538	0.385359908728314
63060	Log transformation	6.0	0.298657818636042	0.355856792209895	0.467699919144743	0.399743535129081
63253	Log transformation	6.0	0.267489207164648	0.249982367710523	0.568919876265622	0.321645533501183
63309	Log transformation	6.0	0.225388120972714	0.186014527770255	0.690476486696396	0.244010330918471
63881	Log transformation	6.0	0.535363216380059	0.293607856765807	0.691191690985879	0.38520178889103
63907	Log transformation	6.0	0.256318715795798	0.0768066382366644	0.782133305653989	0.195466947018588
63981	Log transformation	6.0	0.600430994569571	0.0441145895598973	0.530717704160351	0.396046958409272
63994	Log transformation	6.0	0.598799088272927	0.0240630567784423	0.543869520260111	0.388162912207748
64000	Log transformation	6.0	0.602344019220328	0.0240630567784423	0.550882243317715	0.387317239154984
64058	Log transformation	6.0	0.591771915288601	0.0127508063249695	0.587606212844111	0.371731049954341
64462	Log transformation	6.0	0.503977120078203	0	0.547599333730827	0.35262326792526
64825	Log transformation	6.0	0.392111542852672	0.313189547770962	0.458270480843358	0.418681139332313
64857	Log transformation	6.0	0.336853827628295	0.383954329355601	0.640514625763506	0.360322053594498
64875	Log transformation	6.0	0.8529320206966	0.465968325511429	0.460116642110388	0.606914418597504
64885	Log transformation	6.0	0.777052495573861	0.198191204259184	0.523002993425978	0.486990176261483
64906	Log transformation	6.0	0.721277110709134	0.447298117241892	0.5324858298127	0.542688718895488
64967	Log transformation	6.0	0.572714083713086	0.770733573273373	0.451326241549486	0.625393177896315
64978	Log transformation	6.0	0.740329583158781	0.613598464734464	0.251004057396269	0.697380660754888
65026	Log transformation	6.0	0.670831414335216	0.682912318057826	0.654661683350996	0.560361280600643
65125	Log transformation	6.0	0.82555152913176	0.645818661180595	0.350493196545066	0.700206559925146
65132	Log transformation	6.0	0.715406904899819	0.543386003952903	0.480863759624234	0.589806501675448
65160	Log transformation	6.0	0.859404708058883	0.46927925593272	0.453970322457018	0.611459716881275
65161	Log transformation	6.0	0.871599212729818	0.848310761329396	0.361479846823816	0.769057447438008
65287	Log transformation	6.0	0.7572787321609	0.613598464734464	0.258952166800626	0.700028106038291
65292	Log transformation	6.0	0.753286696255987	0.613598464734464	0.256300010193784	0.699657553591213
65304	Log transformation	6.0	0.756907178448303	0.613598464734464	0.256594555310525	0.700628761163461
65315	Log transformation	6.0	0.780170088707438	0.616763936552934	0.274422258002286	0.702998599599496
65325	Log transformation	6.0	0.766215245013959	0.613598464734464	0.262492797125562	0.701535238029108
65326	Log transformation	6.0	0.788540280629534	0.616763936552934	0.277925198846885	0.704199384471931
65329	Log transformation	6.0	0.76241237302088	0.613598464734464	0.257478398558529	0.701959773169225
65330	Log transformation	6.0	0.823960730779165	0.649490661488141	0.36042665440613	0.697582771941646
65332	Log transformation	6.0	0.786732329018617	0.616763936552934	0.277633083473512	0.70379888817357
65336	Log transformation	6.0	0.780992781340583	0.616763936552934	0.27821735147842	0.702039454775442
65381	Log transformation	6.0	0.778466414509018	0.613598464734464	0.259247025350014	0.705978408471708
65383	Log transformation	6.0	0.808566406620698	0.6081023134092	0.324173941516985	0.691251002130401
65394	Log transformation	6.0	0.82463516553774	0.6081023134092	0.69458000398762	0.566974549012341
65422	Log transformation	6.0	0.835582879115336	0.6081023134092	0.695728306578538	0.569227187637091
65464	Log transformation	6.0	0.845895263932426	0.607435611941317	0.699890103789637	0.570137883305608
65517	Log transformation	6.0	0.841405619446622	0.616763936552934	0.65736592675718	0.585530637135371
65605	Log transformation	6.0	0.863114493544333	0.6081023134092	0.645503744300781	0.592037225601234
65612	Log transformation	6.0	0.861770267693258	0.6081023134092	0.660611838974923	0.586720876570049
65700	Log transformation	6.0	0.813542394800899	0.606474734299237	0.333212130591275	0.688897605343028
65762	Log transformation	6.0	0.539736166664397	0.72846180810661	0.547886605911158	0.569655211563329
65763	Log transformation	6.0	0.992035773340692	0.6814586219798	0.476174158175138	0.696135437109261
65792	Log transformation	6.0	0.902964380905237	0.608467346791279	0.358207231304544	0.70085723010676
65798	Log transformation	6.0	0.988126254223167	0.702188888777861	0.475378193857044	0.701859994067538
65880	Log transformation	6.0	0.861106365825309	0.417513341213035	0.411585305860972	0.607237317244812
65891	Log transformation	6.0	0.915088038275314	0.485792197613321	0.239103459346781	0.691526411129777
65902	Log transformation	6.0	0.791392967092378	0.56179371213032	0.598066131786569	0.576963117019029
65907	Log transformation	6.0	0.867910955599742	0.608467346791279	0.357899111899201	0.693907763140949
65936	Log transformation	6.0	0.906772089058788	0.47167817457046	0.255921009516256	0.680200934419283
65945	Log transformation	6.0	0.541351043427401	0.580043219224559	0.360816895561554	0.586283291916994
65984	Log transformation	6.0	0.896946860952575	0.583213118715402	0.393479821948711	0.678640923872566
66028	Log transformation	6.0	0.908505074927605	0.47167817457046	0.264901552809653	0.678172385400801
66051	Log transformation	6.0	0.779106773808508	0.695605179472906	0.657184152033017	0.592131634481218
66067	Log transformation	6.0	0.969156670940018	0.795002460998801	0.489756835733137	0.717895910907674
66087	Log transformation	6.0	0.967966266595906	0.795002460998801	0.489756835733137	0.717741528258649
66098	Log transformation	6.0	0.868078350049006	0.420725065953915	0.631813314566704	0.543496604209223
66138	Log transformation	6.0	0.724572977643041	0.630733555588625	0.506619038227028	0.611970496368476
66171	Log transformation	6.0	0.786368175666625	0.57958702191691	0.418668072719612	0.64319483980983
66192	Log transformation	6.0	0.59826004754436	0.650365023078512	0.238885756004308	0.666451232533504
66301	Log transformation	6.0	0.726676775305727	0.583333878511152	0.392515765844572	0.636838647143181
66317	Log transformation	6.0	0.649711078102631	0.650365023078512	0.311182358786074	0.662721199208962
66493	Log transformation	6.0	0.614557155949176	0.650365023078512	0.218916958372299	0.677816689889102
66522	Log transformation	6.0	0.537983484791388	0.544621769994173	0.34944714727244	0.576881414666901
66692	Log transformation	6.0	0.85261020685288	0.552606530417928	0.481423864871171	0.628752620159459
66704	Log transformation	6.0	0.76810061924493	0.661422775182691	0.543305822562757	0.620183143232299
66710	Log transformation	6.0	0.71670891280305	0.604097195307018	0.621927362619539	0.561347139947632
66733	Log transformation	6.0	0.756959062714929	0.692294866233941	0.348368803090373	0.698518894935321
66773	Log transformation	6.0	0.75656519325958	0.65774005186662	0.341186958711269	0.689140648311294
66790	Log transformation	6.0	0.699877987015212	0.550698179551261	0.597402387204208	0.548190451524001
66794	Log transformation	6.0	0.762698765366037	0.65774005186662	0.353199326764813	0.686705918447381
66798	Log transformation	6.0	0.735540628074942	0.658399612813319	0.279083858895702	0.70385636411214
66805	Log transformation	6.0	0.736202027082967	0.642922201244121	0.280485383302327	0.697994656202882
66811	Log transformation	6.0	0.759753194755256	0.65774005186662	0.343232111053	0.68935207886794
66822	Log transformation	6.0	0.753951343264026	0.650692872553159	0.336074070496924	0.687681258567581
66827	Log transformation	6.0	0.736305980672488	0.642922201244121	0.297615683663982	0.692522332140156
66829	Log transformation	6.0	0.766702981223711	0.650692872553159	0.361918593216971	0.682333340005082
66831	Log transformation	6.0	0.732429954724414	0.667999447105993	0.310732497992584	0.695900095170798
66839	Log transformation	6.0	0.762523271830855	0.650692872553159	0.357827643132381	0.682589932465228
66862	Log transformation	6.0	0.761805813941295	0.650692872553159	0.353164240417759	0.684020011897642
66869	Log transformation	6.0	0.832400437202457	0.326643238098652	0.563024303025142	0.526913356697561
66873	Log transformation	6.0	0.740949064352552	0.642922201244121	0.304005379781845	0.691842321494218
66875	Log transformation	6.0	0.760794825882197	0.650692872553159	0.345902623103062	0.686263256518722
66884	Log transformation	6.0	0.673329268553134	0.600387713347508	0.409081285672289	0.620848965724936
66918	Log transformation	6.0	0.761587100624375	0.650692872553159	0.343585194546104	0.687295455483759
66965	Log transformation	6.0	0.662464489249201	0.600387713347508	0.412529479541276	0.616247344678736
67035	Log transformation	6.0	0.637144633778527	0.54399292935244	0.364409482016515	0.604744597726077
67036	Log transformation	6.0	0.761408269891089	0.650692872553159	0.354037667435393	0.683600887734837
67044	Log transformation	6.0	0.679494102165031	0.552701276545743	0.456620477479635	0.590416357036121
67080	Log transformation	6.0	0.758416340543314	0.650692872553159	0.339825746034719	0.687684788508076
67103	Log transformation	6.0	0.755841485266481	0.650692872553159	0.331179541331044	0.689911951537775
67108	Log transformation	6.0	0.643650023786322	0.520086051285296	0.336198051270601	0.60736062799828
67146	Log transformation	6.0	0.651613355580351	0.600387713347508	0.48736828619593	0.587028114471682
67147	Log transformation	6.0	0.672272500176591	0.552701276545743	0.772595953961655	0.486093303246211
67169	Log transformation	6.0	0.641801339488203	0.551544415898233	0.316375008214484	0.624049298412762
67195	Log transformation	6.0	0.648540694389989	0.729662305139258	0.325813743940882	0.683159038464661
67197	Log transformation	6.0	0.64025130622224	0.80742168285269	0.300625879937985	0.710746506080341
67199	Log transformation	6.0	0.743883399124581	0.642922201244121	0.31796521669911	0.688097357004549
67216	Log transformation	6.0	0.749365536882859	0.642922201244121	0.310973197946894	0.692056939982303
67236	Log transformation	6.0	0.759101953003175	0.642922201244121	0.310973197946894	0.694915325179445
67274	Log transformation	6.0	0.725144009097721	0.606920394112535	0.264872751856097	0.686126221521314
67283	Log transformation	6.0	0.748699844259775	0.642922201244121	0.301780659913217	0.694895660395744
67336	Log transformation	6.0	0.724680261987717	0.606920394112535	0.280943221214615	0.681094951830247
67340	Log transformation	6.0	0.694680819779661	0.552701276545743	0.716781712328357	0.509135612302261
67381	Log transformation	6.0	0.74669131434622	0.642922201244121	0.281861950066038	0.700746781722201
67382	Log transformation	6.0	0.666057361223236	0.662184985304984	0.472959081452429	0.616369393024214
67882	Log transformation	6.0	0.667653105442802	0.74475192750251	0.162725563854285	0.743696486886635
68011	Log transformation	6.0	0.673447293840382	0.758585654640358	0.337751252184109	0.696372472962284
68571	Log transformation	6.0	0.742274586187212	0.680853920079812	0.270626531857316	0.716753522637331
68598	Log transformation	6.0	0.731168996835132	0.660773181165816	0.292238755952784	0.699089616624696
68612	Log transformation	6.0	0.742723577041067	0.663017703714299	0.38909838835751	0.66995183864067
68642	Log transformation	6.0	0.735138335406803	0.663017703714299	0.304038277110672	0.697226701307635
68705	Log transformation	6.0	0.771258718390882	0.666989041530667	0.251505408794977	0.726622164360898
68715	Log transformation	6.0	0.771410548708456	0.666989041530667	0.276225377565568	0.718748938359808
68716	Log transformation	6.0	0.788725279820542	0.647302631620765	0.657429889853115	0.581251581863498
68734	Log transformation	6.0	0.784886373637428	0.647302631620765	0.672672037044629	0.575164132522919
68740	Log transformation	6.0	0.76388244200214	0.683547651912404	0.296546305272216	0.715722493503639
68749	Log transformation	6.0	0.772204710437361	0.666989041530667	0.273656278117185	0.71981931533794
68751	Log transformation	6.0	0.768741745870673	0.683547651912404	0.280072905618416	0.722716177092958
68761	Log transformation	6.0	0.76555852021419	0.683547651912404	0.298828360572366	0.715442616345801
68763	Log transformation	6.0	0.765468534674118	0.683547651912404	0.299684767423505	0.71512351664832
68767	Log transformation	6.0	0.760891109072118	0.683547651912404	0.308841791975757	0.710623305349133
68777	Log transformation	6.0	0.679705759506594	0.631142401928448	0.524256521933067	0.592623930456221
68813	Log transformation	6.0	0.786630691075701	0.647302631620765	0.311978544435868	0.703958579445608
68846	Log transformation	6.0	0.785980103832254	0.653690977979909	0.335092210872178	0.698142753625815
68912	Log transformation	6.0	0.657211240112793	0.60850540678763	0.452198129753716	0.603638192331839
68970	Log transformation	6.0	0.920018201962179	0.737596752290281	0.50696824491943	0.689179536741722
68983	Log transformation	6.0	0.831520960457144	0.696397661889033	0.320314986327803	0.730425174000731
69004	Log transformation	6.0	0.840191036269471	0.696397661889033	0.311809075503411	0.735646799270201
69017	Log transformation	6.0	0.844836268545612	0.696397661889033	0.31464031898771	0.735736224082534
69043	Log transformation	6.0	0.849621299000049	0.696397661889033	0.310677697864776	0.738310663592793
69060	Log transformation	6.0	0.85088583650899	0.696397661889033	0.290138192978006	0.745991339105068
69176	Log transformation	6.0	0.872205279756566	0.696397661889033	0.269512900662708	0.758110944968616
69182	Log transformation	6.0	0.870109510973541	0.696397661889033	0.278687586692599	0.754436720209103
69266	Log transformation	6.0	0.876842018717905	0.696397661889033	0.290138192978006	0.751827986602705
69333	Log transformation	6.0	0.86734795081488	0.696397661889033	0.28287003295367	0.752348107588448
69363	Log transformation	6.0	0.858562662026411	0.696397661889033	0.312092019490829	0.73986344763963
69370	Log transformation	6.0	0.857829011675895	0.696397661889033	0.293500873568873	0.746411639858691
69380	Log transformation	6.0	0.856208178954075	0.683547651912404	0.271881309230076	0.748805628676034
69401	Log transformation	6.0	0.829773618559188	0.696397661889033	0.287899287258805	0.741598972837972
69403	Log transformation	6.0	0.934253516817313	0.690362372822846	0.49587654847621	0.682794080765312
69416	Log transformation	6.0	0.819504913913283	0.683547651912404	0.305116846175319	0.728247527209108
69435	Log transformation	6.0	0.817459377126555	0.707276673194099	0.320088436430373	0.730718151977033
69442	Log transformation	6.0	0.658349750548703	0.564543053937707	0.660460132633398	0.519418565235408
69470	Log transformation	6.0	0.832917061224526	0.727956771559931	0.280777439156277	0.756301505442077
69471	Log transformation	6.0	0.791192279692759	0.683547651912404	0.277810243302358	0.729990421363575
69504	Log transformation	6.0	0.779294742928552	0.698535440964781	0.26167594605561	0.737383296543804
69512	Log transformation	6.0	0.773285928843077	0.698535440964781	0.257218004505459	0.737047619258859
69520	Log transformation	6.0	0.775730006352538	0.674886124438486	0.270332992245106	0.7248414075031
69521	Log transformation	6.0	0.784613687903073	0.674886124438486	0.270607851268646	0.727324397417493
69561	Log transformation	6.0	0.821325645858053	0.729342648319793	0.544700883212927	0.652250790782572
69679	Log transformation	6.0	0.866999133858699	1	0.28261190325578	0.828172729879079
69867	Log transformation	6.0	0.825472534427254	0.709814084626931	0.514634575585097	0.659270709043765
69883	Log transformation	6.0	0.892878216439579	0.636143839700314	0.397992013765818	0.694650988107689
70052	Log transformation	6.0	0.759326201589263	0.508060581959733	0.492485216605942	0.58660345377762
70129	Log transformation	6.0	0.855895665772647	0.614310079183753	0.292728299435569	0.71524545799723
70161	Log transformation	6.0	0.872184438320744	0.614310079183753	0.328537765945995	0.706950800112389
70217	Log transformation	6.0	0.805170970382825	0.614310079183753	0.280267663782855	0.706946816304124
70612	Log transformation	6.0	0.630161273145836	0.75177056473708	0.535537085605163	0.609093299660587
71036	Log transformation	6.0	0.657189884944755	0.564394518561805	0.453348276582512	0.588552647355618
71344	Log transformation	6.0	0.584600633733451	0.466135449138397	0.563183417235718	0.495917543646068
71780	Log transformation	6.0	0.556047617152938	0.455086428754043	0.392995764910375	0.538757768185076
71795	Log transformation	6.0	0.547918815282979	0.815254347586647	0.308484481939568	0.675283205133901
72083	Log transformation	6.0	0.627262047712949	0.540304706624107	0.508216092262392	0.552450445764796
72174	Log transformation	6.0	0.635688970200415	0.571635495814277	0.477723017471143	0.575864098239753
72318	Log transformation	6.0	0.636588564242846	0.555861900685958	0.520020013522272	0.556539869060472
72435	Log transformation	6.0	0.565711080256993	0.645839136166945	0.47671663265252	0.577457902427745
72697	Log transformation	6.0	0.623810792008128	0.571548903876191	0.476768557541809	0.572364903317173
72867	Log transformation	6.0	0.456939377531316	0.706987875300916	0.463104966714229	0.564104286523342
73046	Log transformation	6.0	0.491919285005426	0.561414464136093	0.486943311449488	0.522055356280683
73315	Log transformation	6.0	0.522172827154913	0.699973059598403	0.305063189258896	0.635037775861582
73434	Log transformation	6.0	0.512163173931794	0.474183856096241	0.826657693002895	0.396538276045728
73593	Log transformation	6.0	0.599594386799702	0.585195229426084	0.42726061712292	0.585800420922019
73704	Log transformation	6.0	0.593110465623682	0.652925580178713	0.435781959660836	0.60283178226141
73804	Log transformation	6.0	0.56471695400121	0.664925833604871	0.475890420233838	0.583382121837974
73923	Log transformation	6.0	0.472222906441203	0.651211611150343	0.397011083451553	0.573749269022322
73968	Log transformation	6.0	0.419520866890765	0.451106503624323	0.620649390974773	0.416953906317289
74317	Log transformation	6.0	0.449900896394993	0.539419694162659	0.685329744629565	0.436855491282642
74440	Log transformation	6.0	0.46937237788973	0.565177882998788	0.565305788295653	0.489871583079236
74500	Log transformation	6.0	0.544272836438973	0.716189690255116	0.30480480143216	0.648069628620552
74535	Log transformation	6.0	0.589825554238792	0.592851732534081	0.661083129976899	0.506812116378018
74732	Log transformation	6.0	0.45683069514816	0.581162068918013	0.556192721954174	0.494024962594382
74742	Log transformation	6.0	0.454026114277567	0.745912694371782	0.456226630394922	0.576557704618423
74890	Log transformation	6.0	0.622725351348554	0.6319973521245	0.599085579706204	0.549592220045269
75035	Log transformation	6.0	0.602653154384286	0.746572403481597	0.348372302798355	0.664315792919006
75315	Log transformation	6.0	0.5156057733665	0.424515777792953	0.454705256644925	0.495189581255226
75822	Log transformation	6.0	0.356923506186921	0.347299207906149	0.764299090759231	0.315892263580885
78193	Log transformation	6.0	0.742284116596822	0.974988635216648	0.594917980464211	0.665457988684638
78721	Log transformation	6.0	0.443732418369827	0.665382561820182	0.452011138689832	0.550688005883432
80609	Log transformation	6.0	0.743274658592691	0.780436627657768	0.545637103094091	0.645709926547213
80624	Log transformation	6.0	0.847309041814128	0.565381275214518	0.424672514804417	0.651225480098255
80636	Log transformation	6.0	0.877011877724113	0.574525257295519	0.30999332090039	0.698950807081059
80952	Log transformation	6.0	0.915699620000632	0.83306657615971	0.533055755625779	0.700788235592809
80975	Log transformation	6.0	0.822775032734126	0.571142418574449	0.498345033401785	0.621937836213977
81032	Log transformation	6.0	0.787148012981923	0.445436074937752	0.207155189775693	0.656579342021623
81055	Log transformation	6.0	0.323717405164122	0.846681926561402	0.534981248389221	0.537726008517635
81147	Log transformation	6.0	0.80185537015529	0.786073632103863	0.602630133260425	0.640185943663928
81155	Log transformation	6.0	0.788482938605149	0.766403985128488	0.57419948704561	0.642889251958288
81175	Log transformation	6.0	0.352690340566818	0.897817895299359	0.510866662426464	0.56552053302551
81296	Log transformation	6.0	0.831795525246069	0.561719810771226	0.370714076794264	0.664481229226221
81410	Log transformation	6.0	0.815020622281963	0.577325910347538	0.38862370005555	0.660009197859338
81430	Log transformation	6.0	0.510280961382928	0.786134771841621	0.365427507881695	0.636145429335522
81441	Log transformation	6.0	0.775032333626184	0.637709386955361	0.554318378212481	0.610925947137753
81466	Log transformation	6.0	0.826543152379945	0.600714059521555	0.32520614006227	0.692630952951888
81518	Log transformation	6.0	0.782964189902046	0.737337296543342	0.459632385814221	0.677800536169222
81542	Log transformation	6.0	0.769357799769684	0.786498102559001	0.475081217671555	0.681531365220365
81546	Log transformation	6.0	0.810565680959974	0.737337296543342	0.458930575816555	0.685108284412741
81561	Log transformation	6.0	0.722092336524418	0.552540425032424	0.254597977618236	0.667736040736744
81571	Log transformation	6.0	0.946606262384807	0.547231880775916	0.56711494107027	0.617756646045434
81742	Log transformation	6.0	0.531648494672224	0.609546692569053	0.568143699187137	0.523844865146302
81979	Log transformation	6.0	0.787538175309876	0.799640692963244	0.317968365233694	0.752598826149055
82114	Log transformation	6.0	0.626942734864353	0.420823980647299	0.722580645934109	0.446212598209343
82116	Log transformation	6.0	0.532701879393027	0.85487409636963	0.65166562691398	0.566696115520752
82159	Log transformation	6.0	0.844524982082458	0.554817028339879	0.512326576899696	0.617057288566142
82196	Log transformation	6.0	0.743157127408613	0.649939721462975	0.471903560275279	0.635836689839993
82248	Log transformation	6.0	0.245598075028169	0.632180406425434	0.249952850815056	0.53590097277534
82291	Log transformation	6.0	0.330174487266464	0.492271795190838	0.457965153757769	0.456269624440399
82295	Log transformation	6.0	0.596381226184479	0.614778358896759	0.208773773477929	0.66185938641739
82308	Log transformation	6.0	0.771804750844505	0.690287668690274	0.528732637164612	0.6350197632219
82376	Log transformation	6.0	0.8178802418886	0.890406080671506	0.493911544259486	0.70909423289172
82448	Log transformation	6.0	0.551188915639909	0.761881916803107	0.459485789212773	0.612905559431538
82475	Log transformation	6.0	0.26051617951739	0.632180406425434	0.24278546918732	0.54236536859276
82476	Log transformation	6.0	0.316025652398731	0.761638715915217	0.402688418838157	0.55129481112041
82505	Log transformation	6.0	0.826151868478438	0.703554920449065	0.49844385909938	0.663811238181865
82514	Log transformation	6.0	0.596590385532171	0.614778358896759	0.190765770706555	0.666556789193103
82526	Log transformation	6.0	0.274851058017429	0.710342121039978	0.284259965318274	0.55708266277945
82546	Log transformation	6.0	0.553108036812258	0.718874813591568	0.432454148245799	0.610559517252993
82552	Log transformation	6.0	0.476223254806446	0.683144882892334	0.470065011390065	0.561190275814965
82553	Log transformation	6.0	0.575912233481137	0.629642002026583	0.467068041792708	0.578988120014988
82593	Log transformation	6.0	0.816195204533479	0.726040945271769	0.486184215041029	0.672628042136467
82632	Log transformation	6.0	0.840961704273913	0.799640692963244	0.283925128784687	0.781089994794235
82658	Log transformation	6.0	0.381643603663053	0.667738182566968	0.478708143598163	0.522336263214468
82695	Log transformation	6.0	0.976500453202125	0.469277653731813	0.269130984666596	0.686962616496155
82725	Log transformation	6.0	0.972408478297236	0.464979101891622	0.257579343070632	0.687671331031383
82750	Log transformation	6.0	0.720617605106451	0.66995888022192	0.487621674917882	0.629925530555925
82768	Log transformation	6.0	0.975976834943247	0.464979101891622	0.243185380761189	0.691701409518136
82772	Log transformation	6.0	0.98629824791401	0.464979101891622	0.238404893726708	0.694199842449758
82782	Log transformation	6.0	0.971311699470317	0.495399339774212	0.222941964740367	0.707926916003164
82783	Log transformation	6.0	0.973006081754298	0.495399339774212	0.223260401271055	0.708072049097093
82787	Log transformation	6.0	0.975007440671036	0.495399339774212	0.222305195455709	0.708560751608613
82795	Log transformation	6.0	0.975391673712185	0.495399339774212	0.22580914699741	0.707766626996339
82801	Log transformation	6.0	0.853386126790973	0.869516078513671	0.433536360574681	0.738444031223245
82807	Log transformation	6.0	0.355852611802657	0.836055608177886	0.527401039557771	0.546908455481721
82809	Log transformation	6.0	0.983331918463246	0.495399339774212	0.219441433812821	0.71028913736665
82824	Log transformation	6.0	0.976805901296609	0.469277653731813	0.235815349924106	0.695258342140305
82825	Log transformation	6.0	0.984889371393565	0.498687766328491	0.228951491463302	0.709504313503512
82828	Log transformation	6.0	0.984242969750248	0.498687766328491	0.233699278726168	0.708265667576527
82831	Log transformation	6.0	0.98539836300254	0.498687766328491	0.224211614429596	0.710711422131444
82847	Log transformation	6.0	0.753640154970956	0.66995888022192	0.503325247624317	0.633482780525209
82878	Log transformation	6.0	0.988912625648606	0.516248025887885	0.217610329814964	0.719744646741692
82927	Log transformation	6.0	0.989788927783951	0.508214356616179	0.23692389373206	0.711907434928128
82941	Log transformation	6.0	0.750622580858605	0.66995888022192	0.491445103299068	0.637022009039503
82943	Log transformation	6.0	0.9840991348834	0.508214356616179	0.235386250750203	0.711604651675697
82948	Log transformation	6.0	0.990031615665979	0.508214356616179	0.236001204777405	0.712165672086693
82960	Log transformation	6.0	0.995137667345143	0.508214356616179	0.231085383653328	0.713971504662122
82998	Log transformation	6.0	1	0.508214356616179	0.223115343268052	0.716447755750805
83044	Log transformation	6.0	0.658209349718748	0.614778358896759	0.25745062136939	0.669683640839857
83118	Log transformation	6.0	0.709985653512691	0.532402846315616	0	0.70844279074798
83162	Log transformation	6.0	0.483243587095695	0.792361946918217	0.458820654631572	0.598217109401673
83180	Log transformation	6.0	0.860700350547842	0.857820273937506	0.42056999491013	0.743151126351945
83295	Log transformation	6.0	0.859378603069665	0.857820273937506	0.422469002738329	0.742048969561304
83373	Log transformation	6.0	0.753383668030985	0.558453305749042	0.0846865805211226	0.718746048324305
83392	Log transformation	6.0	0.854510153064099	0.845928152957807	0.406838279636974	0.745081697993443
83471	Log transformation	6.0	0.81309711200296	0.468323833238659	0.0916161444460843	0.695801316564741
83480	Log transformation	6.0	0.845118965576472	0.674740846520694	0.471055567891548	0.669972030063396
83623	Log transformation	6.0	0.762874991744125	0.957870267954176	0.417354176609576	0.737827502253543
83698	Log transformation	6.0	0.757593519632495	0.957870267954176	0.444572370784662	0.725305118883392
83773	Log transformation	6.0	0.765869897676124	0.957870267954176	0.422754764464633	0.736443111659835
83819	Log transformation	6.0	0.777271483690283	0.824380924204814	0.510378861504296	0.678858121809194
83847	Log transformation	6.0	0.698522387355041	0.465060628037184	0.539229299516899	0.539489395814696
83984	Log transformation	6.0	0.797188799835162	0.824380924204814	0.328764411846451	0.75795432212928
84060	Log transformation	6.0	0.926947338398611	0.522064513939825	0.122340756723417	0.734421395270022
84067	Log transformation	6.0	0.65315589937624	0.640064236626435	0.525165056918065	0.5869867250267
84106	Log transformation	6.0	0.799863608275358	0.824380924204814	0.342199697292465	0.753258592680373
84144	Log transformation	6.0	0.784814688383296	0.824380924204814	0.35287758227045	0.744609630856611
84151	Log transformation	6.0	0.651262541817044	0.670847851375222	0.441413618495405	0.625612407551957
84232	Log transformation	6.0	0.870590145912177	0.619023851515937	0.366455711580576	0.695316949457431
84252	Log transformation	6.0	0.922294287112539	0.522064513939825	0.142443282413292	0.72980667555023
84272	Log transformation	6.0	0.799546289612092	0.824380924204814	0.350023813061346	0.749972193025227
84281	Log transformation	6.0	0.842740452275555	0.630357758388036	0.510747960100971	0.641071354366082
84306	Log transformation	6.0	0.867520860165505	0.753918130634597	0.293077397407057	0.769157040871983
84350	Log transformation	6.0	0.903628815993957	0.587896240504238	0.174960419986521	0.747746672656743
84357	Log transformation	6.0	0.663124841975904	0.66669335224774	0.447463335309014	0.62593987680784
84437	Log transformation	6.0	0.889485680781795	0.542582911385367	0.575306507076198	0.602197959428362
84439	Log transformation	6.0	0.880033868043815	0.542582911385367	0.585683652626931	0.596709123615628
84455	Log transformation	6.0	0.442509008947819	0.590289876063113	0.342567472655755	0.561399645883491
84458	Log transformation	6.0	0.884538631361432	0.543568602396723	0.594693555260925	0.595038619822188
84482	Log transformation	6.0	0.823110493181057	0.735360653317815	0.440562840750834	0.694812803545652
84506	Log transformation	6.0	0.871390539533042	0.543568602396723	0.598279474439646	0.590927462167856
84540	Log transformation	6.0	0.856046849441672	0.533211981166158	0.201086792704771	0.708931959342391
84549	Log transformation	6.0	0.850307352314194	0.533211981166158	0.221064365225417	0.702609482543585
84581	Log transformation	6.0	0.908368522758765	0.682456897726005	0.236241273808401	0.771160771209413
84651	Log transformation	6.0	0.430233939676185	0.687366131125535	0.341386944024116	0.587296615682444
84675	Log transformation	6.0	0.923556644949931	0.641979850714376	0.207816626452137	0.765702030463137
84676	Log transformation	6.0	0.875552350634954	0.513667506605948	0.216064909294815	0.701205282878086
84702	Log transformation	6.0	0.839507342112634	0.800867624465551	0.503073920328003	0.691024711507909
84712	Log transformation	6.0	0.424002099559638	0.640902267974968	0.585851159694547	0.493310806756112
84751	Log transformation	6.0	0.872896090705673	0.577968851664203	0.431250795354614	0.658949124879465
84757	Log transformation	6.0	0.806964998729714	0.623054128322786	0.402227333665832	0.669250801417213
84825	Log transformation	6.0	0.836564392561565	0.52609098474224	0.270926961176455	0.683059533556008
84832	Log transformation	6.0	0.830603191879841	0.52609098474224	0.276200111501389	0.680170781635882
84895	Log transformation	6.0	0.877637527744902	0.479734898387664	0.303376169723418	0.664805240044035
84943	Log transformation	6.0	0.692014143946317	0.726047353236531	0.483258566775484	0.639816174928897
85054	Log transformation	6.0	0.730660245600513	0.662338772564482	0.305961770885927	0.694961890765152
85098	Log transformation	6.0	0.612535490452013	0.26726754283256	0.4667720275785	0.473342489064287
0	Percentile	6.0	0.188790560471976	0.622418879056047	1	0.326467982204016
11221	Percentile	6.0	0.672566371681416	0.601769911504425	0.946902654867257	0.45608010947643
11229	Percentile	6.0	0.657817109144543	0.696165191740413	0.970501474926254	0.471758898336955
11384	Percentile	6.0	0.575221238938053	0.899705014749263	0.991150442477876	0.496493111224709
11431	Percentile	6.0	0.392330383480826	0.976401179941003	0.849557522123894	0.504315917232272
11797	Percentile	6.0	0.191740412979351	0.8023598820059	0.982300884955752	0.390601895952376
11801	Percentile	6.0	0.12094395280236	0.772861356932153	0.902654867256637	0.381082891274962
12632	Percentile	6.0	0.023598820058997	0.63716814159292	0.973451327433628	0.309206534722963
13360	Percentile	6.0	0.0265486725663717	0.814159292035398	0.976401179941003	0.369390570853011
13534	Percentile	6.0	0.0147492625368732	0.817109144542773	0.967551622418879	0.36994339736986
13567	Percentile	6.0	0.109144542772861	0.811209439528024	0.997050147492625	0.377400469192553
53698	Percentile	6.0	0	0.339233038348083	0.321533923303835	0.379366194823127
53944	Percentile	6.0	0.00294985250737463	0.348082595870207	0.474926253687316	0.329413953847024
54036	Percentile	6.0	0.0206489675516224	0.68141592920354	0.339233038348083	0.466835106694055
54116	Percentile	6.0	0.00884955752212389	0.790560471976401	0.525073746312684	0.446993511559397
54284	Percentile	6.0	0.0619469026548673	0.351032448377581	0.932153392330384	0.19763906152334
58137	Percentile	6.0	0.386430678466077	0.480825958702065	0.64306784660767	0.409113149710585
58328	Percentile	6.0	0.079646017699115	0.0294985250737463	0.985250737463127	0.0493323123496065
58468	Percentile	6.0	0.194690265486726	0.227138643067847	0.607669616519174	0.279653018100418
60330	Percentile	6.0	0.123893805309735	0.141592920353982	0.834808259587021	0.144385264205498
60681	Percentile	6.0	0.174041297935103	0.0884955752212389	0.929203539823009	0.118728158639817
60826	Percentile	6.0	0.144542772861357	0.259587020648968	0.988200589970501	0.165237344529539
60954	Percentile	6.0	0.15929203539823	0.0589970501474926	0.858407079646018	0.126561871570767
61466	Percentile	6.0	0.0973451327433628	0.0914454277286136	0.778761061946903	0.147056637388913
61800	Percentile	6.0	0.0589970501474926	0.0707964601769911	0.828908554572271	0.110724399216407
62048	Percentile	6.0	0.0176991150442478	0.0206489675516224	0.952802359882006	0.0313548758907331
62197	Percentile	6.0	0.0648967551622419	0.0206489675516224	0.8023598820059	0.117243275555841
62207	Percentile	6.0	0.0117994100294985	0.0412979351032448	0.761061946902655	0.133687188419069
62209	Percentile	6.0	0.0678466076696165	0.123893805309735	0.958702064896755	0.08429884613097
62342	Percentile	6.0	0.0294985250737463	0.106194690265487	0.76401179941003	0.145907804803754
62477	Percentile	6.0	0.0501474926253687	0.162241887905605	0.938053097345133	0.102890388457365
62729	Percentile	6.0	0.0737463126843658	0.165191740412979	0.938053097345133	0.109167471432742
62750	Percentile	6.0	0.00589970501474926	0.0147492625368732	0.867256637168142	0.075097363875624
62811	Percentile	6.0	0.0530973451327434	0.126843657817109	0.96165191740413	0.0815665174881284
62983	Percentile	6.0	0.0442477876106195	0.0825958702064897	0.890855457227139	0.082656582820219
63060	Percentile	6.0	0.0737463126843658	0.0855457227138643	0.896755162241888	0.0882670898380903
63253	Percentile	6.0	0.0353982300884956	0.0530973451327434	0.825958702064897	0.104762703051937
63309	Percentile	6.0	0.0353982300884956	0.0265486725663717	0.926253687315634	0.04942398725667
63881	Percentile	6.0	0.262536873156342	0.079646017699115	0.949852507374631	0.155530344576729
63907	Percentile	6.0	0.056047197640118	0.0353982300884956	0.943952802359882	0.0500682866092049
63981	Percentile	6.0	0.348082595870207	0.244837758112094	0.589970501474926	0.337694138914153
63994	Percentile	6.0	0.353982300884956	0.0707964601769911	0.811209439528024	0.226347514638567
64000	Percentile	6.0	0.368731563421829	0.0707964601769911	0.820058997050148	0.230389563083773
64058	Percentile	6.0	0.342182890855457	0.0147492625368732	0.823008849557522	0.210899505818987
64462	Percentile	6.0	0.233038348082596	0.0324483775811209	0.799410029498525	0.173695153006682
64825	Percentile	6.0	0.106194690265487	0.0530973451327434	0.746312684365782	0.157275458036304
64857	Percentile	6.0	0.0707964601769911	0.00294985250737463	0.964601769911504	0.0452891920696255
64875	Percentile	6.0	0.831858407079646	0.312684365781711	0.501474926253687	0.540211709846182
64885	Percentile	6.0	0.610619469026549	0.0117994100294985	0.908554572271386	0.306432050061662
64906	Percentile	6.0	0.469026548672566	0.221238938053097	0.920353982300885	0.284830630924936
64967	Percentile	6.0	0.218289085545723	0.820058997050148	0.672566371681416	0.464933036060321
64978	Percentile	6.0	0.507374631268437	0.451327433628319	0.0737463126843658	0.607817370811795
65026	Percentile	6.0	0.286135693215339	0.831858407079646	0.640117994100295	0.494022952053439
65125	Percentile	6.0	0.722713864306785	0.755162241887906	0.24188790560472	0.744997591112652
65132	Percentile	6.0	0.380530973451327	0.306784660766962	0.672566371681416	0.338943686418629
65160	Percentile	6.0	0.852507374631268	0.28023598820059	0.504424778761062	0.534941585727633
65161	Percentile	6.0	0.905604719764012	0.973451327433628	0.365781710914454	0.795495105798763
65287	Percentile	6.0	0.548672566371681	0.451327433628319	0.109144542772861	0.613191084234903
65292	Percentile	6.0	0.52212389380531	0.451327433628319	0.0855457227138643	0.60995313688342
65304	Percentile	6.0	0.548672566371681	0.451327433628319	0.0914454277286136	0.61687619728473
65315	Percentile	6.0	0.616519174041298	0.398230088495575	0.15929203539823	0.604180503900658
65325	Percentile	6.0	0.578171091445428	0.451327433628319	0.12094395280236	0.619704365861858
65326	Percentile	6.0	0.651917404129793	0.398230088495575	0.179941002949853	0.609484235313884
65329	Percentile	6.0	0.569321533923304	0.451327433628319	0.0973451327433628	0.621964645845581
65330	Percentile	6.0	0.722713864306785	0.740412979351032	0.277286135693215	0.728533121559652
65332	Percentile	6.0	0.628318584070796	0.398230088495575	0.171091445427729	0.604824589139725
65336	Percentile	6.0	0.607669616519174	0.398230088495575	0.182890855457227	0.595960872636104
65381	Percentile	6.0	0.613569321533923	0.451327433628319	0.115044247787611	0.631653909105333
65383	Percentile	6.0	0.687315634218289	0.430678466076696	0.436578171091445	0.55789286753075
65394	Percentile	6.0	0.737463126843658	0.430678466076696	0.749262536873156	0.476727854264032
65422	Percentile	6.0	0.775811209439528	0.430678466076696	0.75811209439528	0.485608569785815
65464	Percentile	6.0	0.805309734513274	0.395280235988201	0.772861356932153	0.480514070903163
65517	Percentile	6.0	0.784660766961652	0.398230088495575	0.654867256637168	0.508097941061539
65605	Percentile	6.0	0.873156342182891	0.430678466076696	0.752212389380531	0.513485958904617
65612	Percentile	6.0	0.861356932153392	0.430678466076696	0.740412979351032	0.513693300509595
65700	Percentile	6.0	0.68141592920354	0.619469026548673	0.194690265486726	0.696487555943359
65762	Percentile	6.0	0.179941002949853	0.725663716814159	0.817109144542773	0.392816581653548
65763	Percentile	6.0	0.908554572271386	0.412979351032448	0.707964601769911	0.529440556589606
65792	Percentile	6.0	0.87905604719764	0.380530973451327	0.389380530973451	0.605015293292156
65798	Percentile	6.0	0.899705014749263	0.471976401179941	0.702064896755162	0.544931119614761
65880	Percentile	6.0	0.843657817109145	0.00884955752212389	0.648967551622419	0.433335232510183
65891	Percentile	6.0	0.976401179941003	0.129793510324484	0.100294985250737	0.603550071462193
65902	Percentile	6.0	0.625368731563422	0.28023598820059	0.569321533923304	0.449504534430095
65907	Percentile	6.0	0.828908554572271	0.380530973451327	0.383480825958702	0.595313793369035
65936	Percentile	6.0	0.926253687315634	0.0973451327433628	0.126843657817109	0.582637920553804
65945	Percentile	6.0	0.185840707964602	0.415929203539823	0.321533923303835	0.437123776808725
65984	Percentile	6.0	0.914454277286136	0.330383480825959	0.52212389380531	0.559370802971607
66028	Percentile	6.0	0.935103244837758	0.0973451327433628	0.129793510324484	0.58354823313505
66051	Percentile	6.0	0.595870206489675	0.784660766961652	0.728613569321534	0.542867307676838
66067	Percentile	6.0	0.955752212389381	0.902654867256637	0.554572271386431	0.710784874234849
66087	Percentile	6.0	0.938053097345133	0.902654867256637	0.554572271386431	0.708371158326145
66098	Percentile	6.0	0.84070796460177	0.00589970501474926	0.887905604719764	0.38719447475321
66138	Percentile	6.0	0.389380530973451	0.778761061946903	0.716814159292035	0.48627061495983
66171	Percentile	6.0	0.604719764011799	0.507374631268437	0.548672566371681	0.520805772826851
66192	Percentile	6.0	0.227138643067847	0.820058997050148	0.1976401179941	0.588506836935494
66301	Percentile	6.0	0.395280235988201	0.359882005899705	0.404129793510324	0.452418835919092
66317	Percentile	6.0	0.250737463126844	0.820058997050148	0.622418879056047	0.486105655618083
66493	Percentile	6.0	0.238938053097345	0.820058997050148	0.138643067846608	0.604325208828892
66522	Percentile	6.0	0.176991150442478	0.23598820058997	0.256637168141593	0.409778075453448
66692	Percentile	6.0	0.823008849557522	0.297935103244838	0.56047197640118	0.516838867043495
66704	Percentile	6.0	0.539823008849557	0.75811209439528	0.628318584070796	0.551338865372333
66710	Percentile	6.0	0.383480825958702	0.353982300884956	0.91740412979351	0.292141333878026
66733	Percentile	6.0	0.492625368731563	0.884955752212389	0.451327433628319	0.625814969048155
66773	Percentile	6.0	0.474926253687316	0.563421828908555	0.410029498525074	0.542359984854166
66790	Percentile	6.0	0.36283185840708	0.247787610619469	0.725663716814159	0.297337131747388
66794	Percentile	6.0	0.530973451327434	0.563421828908555	0.436578171091445	0.552555965419494
66798	Percentile	6.0	0.412979351032448	0.628318584070796	0.277286135693215	0.582307215712321
66805	Percentile	6.0	0.418879056047198	0.702064896755162	0.294985250737463	0.601040267854696
66811	Percentile	6.0	0.504424778761062	0.563421828908555	0.412979351032448	0.55137181426087
66822	Percentile	6.0	0.463126843657817	0.519174041297935	0.445427728613569	0.512221718257588
66827	Percentile	6.0	0.415929203539823	0.702064896755162	0.327433628318584	0.590648491959863
66829	Percentile	6.0	0.533923303834808	0.519174041297935	0.492625368731563	0.52014780382796
66831	Percentile	6.0	0.398230088495575	0.699115044247788	0.368731563421829	0.571359537835709
66839	Percentile	6.0	0.52212389380531	0.519174041297935	0.489675516224189	0.517205740833861
66862	Percentile	6.0	0.519174041297935	0.519174041297935	0.48377581120944	0.51819061624188
66869	Percentile	6.0	0.755162241887906	0	0.781710914454277	0.378148490011072
66873	Percentile	6.0	0.430678466076696	0.702064896755162	0.348082595870207	0.589722013825981
66875	Percentile	6.0	0.492625368731563	0.519174041297935	0.469026548672566	0.514242956441185
66884	Percentile	6.0	0.345132743362832	0.386430678466077	0.421828908554572	0.439127561836591
66918	Percentile	6.0	0.498525073746313	0.519174041297935	0.463126843657817	0.518172881955496
66965	Percentile	6.0	0.312684365781711	0.386430678466077	0.427728613569322	0.427340990051632
67035	Percentile	6.0	0.300884955752212	0.59882005899705	0.348082595870207	0.51570635766968
67036	Percentile	6.0	0.489675516224189	0.519174041297935	0.486725663716814	0.507369841881083
67044	Percentile	6.0	0.300884955752212	0.312684365781711	0.519174041297935	0.368619504516496
67080	Percentile	6.0	0.47787610619469	0.519174041297935	0.457227138643068	0.513236224394154
67103	Percentile	6.0	0.480825958702065	0.519174041297935	0.424778761061947	0.524923582070182
67108	Percentile	6.0	0.327433628318584	0.489675516224189	0.23598820058997	0.523925328368465
67146	Percentile	6.0	0.253687315634218	0.386430678466077	0.678466076696165	0.322933921641885
67147	Percentile	6.0	0.289085545722714	0.312684365781711	0.790560471976401	0.272645766105103
67169	Percentile	6.0	0.324483775811209	0.666666666666667	0.1976401179941	0.583821511641501
67195	Percentile	6.0	0.339233038348083	0.787610619469027	0.20353982300885	0.618045370599318
67197	Percentile	6.0	0.306784660766962	0.914454277286136	0.132743362831858	0.645942419153175
67199	Percentile	6.0	0.436578171091445	0.702064896755162	0.415929203539823	0.57082451088343
67216	Percentile	6.0	0.454277286135693	0.702064896755162	0.374631268436578	0.589910492496464
67236	Percentile	6.0	0.486725663716814	0.702064896755162	0.374631268436578	0.601357212916993
67274	Percentile	6.0	0.40117994100295	0.371681415929204	0.162241887905605	0.531182824056585
67283	Percentile	6.0	0.451327433628319	0.702064896755162	0.339233038348083	0.599705000666165
67336	Percentile	6.0	0.407079646017699	0.371681415929204	0.221238938053097	0.516881797041177
67340	Percentile	6.0	0.365781710914454	0.312684365781711	0.79646017699115	0.298412875285444
67381	Percentile	6.0	0.445427728613569	0.702064896755162	0.297935103244838	0.60974767626981
67382	Percentile	6.0	0.271386430678466	0.79646017699115	0.542772861356932	0.507028923373493
67882	Percentile	6.0	0.333333333333333	0.932153392330384	0.0324483775811209	0.67355502093889
68011	Percentile	6.0	0.351032448377581	0.932153392330384	0.224188790560472	0.646633396520203
68571	Percentile	6.0	0.442477876106195	0.684365781710914	0.135693215339233	0.644628806994527
68598	Percentile	6.0	0.427728613569322	0.486725663716814	0.265486725663717	0.5463500893777
68612	Percentile	6.0	0.448377581120944	0.498525073746313	0.625368731563422	0.4411296826663
68642	Percentile	6.0	0.433628318584071	0.498525073746313	0.31858407079646	0.536251604004392
68705	Percentile	6.0	0.554572271386431	0.581120943952802	0.100294985250737	0.660620731404294
68715	Percentile	6.0	0.557522123893805	0.581120943952802	0.150442477876106	0.650983052846441
68716	Percentile	6.0	0.63716814159292	0.548672566371681	0.646017699115044	0.51257031963811
68734	Percentile	6.0	0.622418879056047	0.548672566371681	0.660766961651917	0.503254192723011
68740	Percentile	6.0	0.510324483775811	0.640117994100295	0.250737463126844	0.627993795937867
68749	Percentile	6.0	0.563421828908555	0.581120943952802	0.141592920353982	0.655022853817897
68751	Percentile	6.0	0.536873156342183	0.640117994100295	0.165191740412979	0.659663144151337
68761	Percentile	6.0	0.528023598820059	0.640117994100295	0.268436578171091	0.629383740410759
68763	Percentile	6.0	0.51622418879056	0.640117994100295	0.271386430678466	0.62428919462867
68767	Percentile	6.0	0.498525073746313	0.640117994100295	0.312684365781711	0.605798250302376
68777	Percentile	6.0	0.306784660766962	0.445427728613569	0.772861356932153	0.332613276818918
68813	Percentile	6.0	0.634218289085546	0.548672566371681	0.345132743362832	0.611592699330425
68846	Percentile	6.0	0.648967551622419	0.545722713864307	0.427728613569322	0.588288513319983
68912	Percentile	6.0	0.277286135693215	0.640117994100295	0.51622418879056	0.469743073806443
68970	Percentile	6.0	0.778761061946903	0.76401179941003	0.666666666666667	0.606215973186673
68983	Percentile	6.0	0.731563421828909	0.846607669616519	0.40117994100295	0.714741772981766
69004	Percentile	6.0	0.749262536873156	0.846607669616519	0.359882005899705	0.736562551441147
69017	Percentile	6.0	0.766961651917404	0.846607669616519	0.380530973451327	0.733623302009125
69043	Percentile	6.0	0.781710914454277	0.846607669616519	0.35693215339233	0.747554723717937
69060	Percentile	6.0	0.784660766961652	0.846607669616519	0.277286135693215	0.780444616756482
69176	Percentile	6.0	0.887905604719764	0.846607669616519	0.215339233038348	0.835289421933997
69182	Percentile	6.0	0.882005899705015	0.846607669616519	0.233038348082596	0.826522513892095
69266	Percentile	6.0	0.893805309734513	0.846607669616519	0.277286135693215	0.810301013921546
69333	Percentile	6.0	0.867256637168142	0.846607669616519	0.244837758112094	0.817889090959867
69363	Percentile	6.0	0.825958702064897	0.846607669616519	0.36283185840708	0.757257629402609
69370	Percentile	6.0	0.820058997050148	0.846607669616519	0.292035398230089	0.785367389034276
69380	Percentile	6.0	0.814159292035398	0.640117994100295	0.144542772861357	0.757490058223907
69401	Percentile	6.0	0.734513274336283	0.846607669616519	0.256637168141593	0.770833744183052
69403	Percentile	6.0	0.769911504424779	0.743362831858407	0.696165191740413	0.588837303902314
69416	Percentile	6.0	0.705014749262537	0.640117994100295	0.303834808259587	0.679750474909675
69435	Percentile	6.0	0.702064896755162	0.908554572271386	0.383480825958702	0.725074844792286
69442	Percentile	6.0	0.274336283185841	0.194690265486726	0.657817109144543	0.274535660890159
69470	Percentile	6.0	0.743362831858407	0.572271386430678	0.315634218289086	0.662983782683045
69471	Percentile	6.0	0.628318584070796	0.640117994100295	0.156342182890855	0.694969352314035
69504	Percentile	6.0	0.587020648967552	0.805309734513274	0.174041297935103	0.725951828059927
69512	Percentile	6.0	0.566371681415929	0.805309734513274	0.165191740412979	0.719505617502104
69520	Percentile	6.0	0.578171091445428	0.734513274336283	0.271386430678466	0.676205685428758
69521	Percentile	6.0	0.619469026548673	0.734513274336283	0.277286135693215	0.689857377759849
69561	Percentile	6.0	0.728613569321534	0.690265486725664	0.663716814159292	0.575399960945958
69679	Percentile	6.0	0.831858407079646	1	0.59882005899705	0.686376933817715
69867	Percentile	6.0	0.696165191740413	0.920353982300885	0.601769911504425	0.642652220102725
69883	Percentile	6.0	0.890855457227139	0.513274336283186	0.513274336283186	0.61380062939318
70052	Percentile	6.0	0.480825958702065	0.238938053097345	0.710914454277286	0.343843130372738
70129	Percentile	6.0	0.817109144542773	0.418879056047198	0.247787610619469	0.643468852319057
70161	Percentile	6.0	0.858407079646018	0.418879056047198	0.398230088495575	0.611056333204886
70217	Percentile	6.0	0.669616519174041	0.418879056047198	0.182890855457227	0.621183705056266
70612	Percentile	6.0	0.265486725663717	0.943952802359882	0.84070796460177	0.470549298528391
71036	Percentile	6.0	0.292035398230089	0.303834808259587	0.755162241887906	0.280941072081056
71344	Percentile	6.0	0.212389380530973	0.256637168141593	0.843657817109145	0.21138706298958
71780	Percentile	6.0	0.215339233038348	0.132743362831858	0.808259587020649	0.182522581167177
71795	Percentile	6.0	0.200589970501475	0.843657817109145	0.584070796460177	0.489676781021015
72083	Percentile	6.0	0.259587020648968	0.268436578171091	0.902654867256637	0.218808670903588
72174	Percentile	6.0	0.31858407079646	0.24188790560472	0.731563421828909	0.277427129979568
72318	Percentile	6.0	0.31858407079646	0.271386430678466	0.616519174041298	0.326156251498109
72435	Percentile	6.0	0.227138643067847	0.48377581120944	0.884955752212389	0.298732296338635
72697	Percentile	6.0	0.297935103244838	0.265486725663717	0.71976401179941	0.2814095246155
72867	Percentile	6.0	0.129793510324484	0.887905604719764	0.631268436578171	0.473003111446016
73046	Percentile	6.0	0.156342182890855	0.489675516224189	0.870206489675516	0.287312045390238
73315	Percentile	6.0	0.168141592920354	0.752212389380531	0.766961651917404	0.410098027594682
73434	Percentile	6.0	0.162241887905605	0.0943952802359882	0.955752212389381	0.109983741719949
73593	Percentile	6.0	0.253687315634218	0.377581120943953	0.855457227138643	0.26936067715174
73704	Percentile	6.0	0.247787610619469	0.51622418879056	0.687315634218289	0.366454029645428
73804	Percentile	6.0	0.221238938053097	0.595870206489675	0.722713864306785	0.378907265275309
73923	Percentile	6.0	0.147492625368732	0.578171091445428	0.834808259587021	0.328507582968644
73968	Percentile	6.0	0.115044247787611	0.262536873156342	0.873156342182891	0.178204751531579
74317	Percentile	6.0	0.141592920353982	0.35693215339233	0.979351032448378	0.209337358956119
74440	Percentile	6.0	0.138643067846608	0.504424778761062	0.634218289085546	0.35126806799507
74500	Percentile	6.0	0.206489675516224	0.772861356932153	0.595870206489675	0.468201957912053
74535	Percentile	6.0	0.244837758112094	0.309734513274336	0.935103244837758	0.224007269380604
74732	Percentile	6.0	0.132743362831858	0.277286135693215	0.914454277286136	0.180088689294508
74742	Percentile	6.0	0.135693215339233	0.731563421828909	0.852507374631268	0.378910576536899
74890	Percentile	6.0	0.359882005899705	0.448377581120944	0.896755162241888	0.321609783565546
75035	Percentile	6.0	0.330383480825959	0.749262536873156	0.309734513274336	0.578845768179516
75315	Percentile	6.0	0.165191740412979	0.103244837758112	0.861356932153392	0.137670416660592
75822	Percentile	6.0	0.100294985250737	0.230088495575221	0.994100294985251	0.139700429184256
78193	Percentile	6.0	0.421828908554572	0.988200589970501	0.893805309734513	0.503528605659851
78721	Percentile	6.0	0.200589970501475	0.625368731563422	0.480825958702065	0.454379217832887
80609	Percentile	6.0	0.457227138643068	0.837758112094395	0.566371681415929	0.56684341890723
80624	Percentile	6.0	0.707964601769911	0.324483775811209	0.442477876106195	0.527266735996432
80636	Percentile	6.0	0.799410029498525	0.336283185840708	0.392330383480826	0.57067577573161
80952	Percentile	6.0	0.855457227138643	0.887905604719764	0.545722713864307	0.695396690113365
80975	Percentile	6.0	0.675516224188791	0.36283185840708	0.536873156342183	0.500460350527932
81032	Percentile	6.0	0.601769911504425	0.212389380530973	0.218289085545723	0.52605337775194
81055	Percentile	6.0	0.0855457227138643	0.938053097345133	0.610619469026549	0.480648584622324
81147	Percentile	6.0	0.646017699115044	0.790560471976401	0.846607669616519	0.523097661098745
81155	Percentile	6.0	0.587020648967552	0.761061946902655	0.814159292035398	0.509177283879399
81175	Percentile	6.0	0.0943952802359882	0.979351032448378	0.793510324483776	0.454986632032902
81296	Percentile	6.0	0.71976401179941	0.286135693215339	0.330383480825959	0.550792468516281
81410	Percentile	6.0	0.660766961651917	0.274336283185841	0.353982300884956	0.523967745220829
81430	Percentile	6.0	0.171091445427729	0.91740412979351	0.619469026548673	0.492600355824473
81441	Percentile	6.0	0.569321533923304	0.471976401179941	0.784660766961652	0.425671098042882
81466	Percentile	6.0	0.710914454277286	0.327433628318584	0.212389380530973	0.592952015168363
81518	Percentile	6.0	0.592920353982301	0.589970501474926	0.533923303834808	0.548964761035525
81542	Percentile	6.0	0.545722713864307	0.799410029498525	0.510324483775811	0.603704292254377
81546	Percentile	6.0	0.663716814159292	0.589970501474926	0.525073746312684	0.574367629776868
81561	Percentile	6.0	0.424778761061947	0.138643067846608	0.0619469026548673	0.500342011225443
81571	Percentile	6.0	0.873156342182891	0.233038348082596	0.604719764011799	0.500379556574442
81742	Percentile	6.0	0.179941002949853	0.333333333333333	0.831858407079646	0.235557470493388
81979	Percentile	6.0	0.59882005899705	0.893805309734513	0.371681415929204	0.691011137629718
82114	Percentile	6.0	0.268436578171091	0.247787610619469	0.8023598820059	0.23922330405413
82116	Percentile	6.0	0.1976401179941	0.982300884955752	0.613569321533923	0.515280065259867
82159	Percentile	6.0	0.761061946902655	0.47787610619469	0.575221238938053	0.550152794692483
82196	Percentile	6.0	0.43952802359882	0.628318584070796	0.68141592920354	0.464465105526245
82248	Percentile	6.0	0.0353982300884956	0.666666666666667	0.176991150442478	0.505709873192883
82291	Percentile	6.0	0.0884955752212389	0.725663716814159	0.876106194690266	0.364326222261094
82295	Percentile	6.0	0.292035398230089	0.289085545722714	0.0265486725663717	0.512856400887421
82308	Percentile	6.0	0.542772861356932	0.666666666666667	0.766961651917404	0.483079788065911
82376	Percentile	6.0	0.690265486725664	0.985250737463127	0.563421828908555	0.665545031687309
82448	Percentile	6.0	0.209439528023599	0.766961651917404	0.669616519174041	0.44774387737754
82475	Percentile	6.0	0.0324483775811209	0.666666666666667	0.147492625368732	0.511522357926737
82476	Percentile	6.0	0.0825958702064897	0.926253687315634	0.392330383480826	0.526137902949972
82505	Percentile	6.0	0.716814159292035	0.613569321533923	0.743362831858407	0.525093960175068
82514	Percentile	6.0	0.336283185840708	0.289085545722714	0.0176991150442478	0.525607696567716
82526	Percentile	6.0	0.0442477876106195	0.693215339233038	0.123893805309735	0.525044974931884
82546	Percentile	6.0	0.224188790560472	0.781710914454277	0.648967551622419	0.461210340177433
82552	Percentile	6.0	0.153392330383481	0.575221238938053	0.882005899705015	0.319226787659969
82553	Percentile	6.0	0.23598820058997	0.56047197640118	0.87905604719764	0.332480836886647
82593	Percentile	6.0	0.699115044247788	0.746312684365782	0.530973451327434	0.629935383024192
82632	Percentile	6.0	0.746312684365782	0.893805309734513	0.330383480825959	0.757559898379982
82658	Percentile	6.0	0.103244837758112	0.834808259587021	0.551622418879056	0.47213738708064
82695	Percentile	6.0	0.91740412979351	0.0648967551622419	0.182890855457227	0.56261972648325
82725	Percentile	6.0	0.932153392330384	0.0412979351032448	0.150442477876106	0.564681356461579
82750	Percentile	6.0	0.377581120943953	0.601769911504425	0.690265486725664	0.433890997601392
82768	Percentile	6.0	0.929203539823009	0.0412979351032448	0.117994100294985	0.5696097001741
82772	Percentile	6.0	0.985250737463127	0.0412979351032448	0.0855457227138643	0.582825421845313
82782	Percentile	6.0	0.952802359882006	0.109144542772861	0.0442477876106195	0.602520077002558
82783	Percentile	6.0	0.982300884955752	0.109144542772861	0.0530973451327434	0.605275288820012
82787	Percentile	6.0	0.973451327433628	0.109144542772861	0.0383480825958702	0.606107929389902
82795	Percentile	6.0	0.943952802359882	0.109144542772861	0.056047197640118	0.599613789827193
82801	Percentile	6.0	0.8023598820059	0.970501474926254	0.460176991150442	0.731966660170183
82807	Percentile	6.0	0.0914454277286136	0.946902654867257	0.731563421828909	0.458438666646351
82809	Percentile	6.0	0.967551622418879	0.109144542772861	0.0294985250737463	0.60650294482753
82824	Percentile	6.0	0.920353982300885	0.0648967551622419	0.100294985250737	0.577235578006493
82825	Percentile	6.0	0.970501474926254	0.153392330383481	0.0707964601769911	0.614025949258702
82828	Percentile	6.0	0.938053097345133	0.153392330383481	0.0825958702064897	0.607673523721097
82831	Percentile	6.0	0.964601769911504	0.153392330383481	0.0501474926253687	0.61613225318352
82847	Percentile	6.0	0.463126843657817	0.601769911504425	0.705014749262537	0.456081038101746
82878	Percentile	6.0	0.979351032448378	0.185840707964602	0.0353982300884956	0.629848950514355
82927	Percentile	6.0	0.994100294985251	0.168141592920354	0.0914454277286136	0.618569833635759
82941	Percentile	6.0	0.457227138643068	0.601769911504425	0.699115044247788	0.455974546035325
82943	Percentile	6.0	0.943952802359882	0.168141592920354	0.0766961651917404	0.613871525303026
82948	Percentile	6.0	0.991150442477876	0.168141592920354	0.079646017699115	0.619904880718083
82960	Percentile	6.0	0.997050147492625	0.168141592920354	0.056047197640118	0.623931721489083
82998	Percentile	6.0	1	0.168141592920354	0.023598820058997	0.628468181178767
83044	Percentile	6.0	0.368731563421829	0.289085545722714	0.0678466076696165	0.522572940677768
83118	Percentile	6.0	0.410029498525074	0.182890855457227	0	0.520990364759649
83162	Percentile	6.0	0.147492625368732	0.929203539823009	0.690265486725664	0.473993136227259
83180	Percentile	6.0	0.811209439528024	0.949852507374631	0.433628318584071	0.742519785163315
83295	Percentile	6.0	0.79646017699115	0.949852507374631	0.448377581120944	0.7327055505353
83373	Percentile	6.0	0.471976401179941	0.20353982300885	0.00294985250737463	0.539989166081738
83392	Percentile	6.0	0.793510324483776	0.941002949852507	0.407079646017699	0.748017319108494
83471	Percentile	6.0	0.666666666666667	0.0383480825958702	0.00589970501474926	0.540570906098245
83480	Percentile	6.0	0.761061946902655	0.628318584070796	0.684365781710914	0.559852087252407
83623	Percentile	6.0	0.557522123893805	0.991150442477876	0.463126843657817	0.662518875030585
83698	Percentile	6.0	0.510324483775811	0.991150442477876	0.498525073746313	0.63625528807094
83773	Percentile	6.0	0.584070796460177	0.991150442477876	0.474926253687316	0.666993537223065
83819	Percentile	6.0	0.640117994100295	0.955752212389381	0.63716814159292	0.621967807333879
83847	Percentile	6.0	0.35693215339233	0.224188790560472	0.92330383480826	0.238656068113443
83984	Percentile	6.0	0.678466076696165	0.955752212389381	0.191740412979351	0.790655915935308
84060	Percentile	6.0	0.96165191740413	0.147492625368732	0.00884955752212389	0.619396128669503
84067	Percentile	6.0	0.28023598820059	0.368731563421829	0.787610619469027	0.291279332521494
84106	Percentile	6.0	0.693215339233038	0.955752212389381	0.224188790560472	0.786922374458681
84144	Percentile	6.0	0.64306784660767	0.955752212389381	0.262536873156342	0.754400996820075
84151	Percentile	6.0	0.283185840707965	0.84070796460177	0.495575221238938	0.535307481799136
84232	Percentile	6.0	0.849557522123894	0.342182890855457	0.303834808259587	0.608538485384684
84252	Percentile	6.0	0.949852507374631	0.147492625368732	0.0117994100294985	0.617467570009495
84272	Percentile	6.0	0.684365781710914	0.955752212389381	0.253687315634218	0.773660881546114
84281	Percentile	6.0	0.75811209439528	0.345132743362832	0.731563421828909	0.463939249847703
84306	Percentile	6.0	0.846607669616519	0.908554572271386	0.206489675516224	0.843707383176383
84350	Percentile	6.0	0.92330383480826	0.253687315634218	0.0147492625368732	0.646755698325951
84357	Percentile	6.0	0.315634218289086	0.769911504424779	0.507374631268437	0.522854082117127
84437	Percentile	6.0	0.908554572271386	0.215339233038348	0.572271386430678	0.512873328816666
84439	Percentile	6.0	0.896755162241888	0.215339233038348	0.578171091445428	0.508529720240627
84455	Percentile	6.0	0.126843657817109	0.418879056047198	0.230088495575221	0.451979329666681
84458	Percentile	6.0	0.902654867256637	0.188790560471976	0.578171091445428	0.50326938126232
84482	Percentile	6.0	0.713864306784661	0.616519174041298	0.471976401179941	0.616623202669762
84506	Percentile	6.0	0.864306784660767	0.188790560471976	0.587020648967552	0.491406180885158
84540	Percentile	6.0	0.805309734513274	0.1976401179941	0.0206489675516224	0.608419025059645
84549	Percentile	6.0	0.790560471976401	0.1976401179941	0.0648967551622419	0.598586775198401
84581	Percentile	6.0	0.955752212389381	0.510324483775811	0.112094395280236	0.735296041013577
84651	Percentile	6.0	0.115044247787611	0.846607669616519	0.592920353982301	0.46791287214381
84675	Percentile	6.0	0.988200589970501	0.557522123893805	0.0412979351032448	0.769656958000041
84676	Percentile	6.0	0.884955752212389	0.144542772861357	0.0471976401179941	0.602156363148891
84702	Percentile	6.0	0.752212389380531	0.92330383480826	0.539823008849557	0.680693780652594
84712	Percentile	6.0	0.112094395280236	0.489675516224189	0.911504424778761	0.271161927049322
84751	Percentile	6.0	0.867256637168142	0.300884955752212	0.454277286135693	0.558490026262852
84757	Percentile	6.0	0.654867256637168	0.365781710914454	0.418879056047198	0.531990103741023
84825	Percentile	6.0	0.772861356932153	0.206489675516224	0.209439528023599	0.569110739306754
84832	Percentile	6.0	0.740412979351032	0.206489675516224	0.238938053097345	0.554685656532701
84895	Percentile	6.0	0.837758112094395	0.135693215339233	0.300884955752212	0.541917057267571
84943	Percentile	6.0	0.368731563421829	0.684365781710914	0.713864306784661	0.452110561307265
85054	Percentile	6.0	0.404129793510324	0.678466076696165	0.336283185840708	0.577082752126541
85098	Percentile	6.0	0.24188790560472	0.0619469026548673	0.864306784660767	0.160737143791071

## Sheet: Supp Fig3
ID.islands	Method	RCP	Exposure	Vulnerability
0	Basic normalization	6.0	0.111009171918712	0.309428363854395
11221	Basic normalization	6.0	0.395510797484833	0.440016431288227
11229	Basic normalization	6.0	0.373559630864987	0.484222183002043
11384	Basic normalization	6.0	0.307391314206541	0.433251354958848
11431	Basic normalization	6.0	0.257512839100505	0.419909631083968
11797	Basic normalization	6.0	0.150835687869648	0.40657740602243
11801	Basic normalization	6.0	0.0812120871007882	0.292473598876287
12632	Basic normalization	6.0	0.0374158980155145	0.37791529157884
13360	Basic normalization	6.0	0.0385973906821654	0.186626721673462
13534	Basic normalization	6.0	0.0377074845982797	0.227663495495334
13567	Basic normalization	6.0	0.10005323952592	0.315474836487567
53698	Basic normalization	6.0	0	0.436489456250855
53944	Basic normalization	6.0	0.0247345068863122	0.447805579870569
54036	Basic normalization	6.0	0.0392066205227133	0.459955232784381
54116	Basic normalization	6.0	0.0429716151161394	0.459536306785147
54284	Basic normalization	6.0	0.0543035293509046	0.351517968919873
58137	Basic normalization	6.0	0.300392450061537	0.433830545211098
58328	Basic normalization	6.0	0.0490621722506433	0.251108285085123
58468	Basic normalization	6.0	0.132981366872643	0.464004741275136
60330	Basic normalization	6.0	0.0822440651442884	0.379101678356423
60681	Basic normalization	6.0	0.121393791838134	0.334929916121475
60826	Basic normalization	6.0	0.0935233170687124	0.33293138841852
60954	Basic normalization	6.0	0.0911447708926134	0.33866876165523
61466	Basic normalization	6.0	0.0577085500251504	0.289677234995562
61800	Basic normalization	6.0	0.0418345879501261	0.278512173249321
62048	Basic normalization	6.0	0.0415878583641403	0.255977513186225
62197	Basic normalization	6.0	0.0574667547143504	0.333677615325731
62207	Basic normalization	6.0	0.0458637628071238	0.354332326289206
62209	Basic normalization	6.0	0.0652725773999589	0.299574419566043
62342	Basic normalization	6.0	0.0472150189100047	0.357769299301241
62477	Basic normalization	6.0	0.0496594527696086	0.289968201683182
62729	Basic normalization	6.0	0.0591616628493709	0.332621800830757
62750	Basic normalization	6.0	0.0423250537531245	0.333903967143023
62811	Basic normalization	6.0	0.0545874810464853	0.183949925217481
62983	Basic normalization	6.0	0.0522312840355947	0.350353595074454
63060	Basic normalization	6.0	0.0580243122560897	0.361514628921962
63253	Basic normalization	6.0	0.0410702231046083	0.299569574150201
63309	Basic normalization	6.0	0.0473846703361343	0.249704539339901
63881	Basic normalization	6.0	0.150598362008198	0.269593140393687
63907	Basic normalization	6.0	0.0545613439029258	0.182079366212111
63981	Basic normalization	6.0	0.172204204008977	0.302536422163927
63994	Basic normalization	6.0	0.168526899760513	0.307104201083073
64000	Basic normalization	6.0	0.170625815103176	0.305350147822841
64058	Basic normalization	6.0	0.160559877284042	0.272457278744475
64462	Basic normalization	6.0	0.120917326012239	0.308173818854677
64825	Basic normalization	6.0	0.0743628615248125	0.34325776761538
64857	Basic normalization	6.0	0.0600602534603958	0.305049135440043
64875	Basic normalization	6.0	0.514183660148142	0.521258513577604
64885	Basic normalization	6.0	0.366984408583085	0.395450560500469
64906	Basic normalization	6.0	0.277344247137518	0.422562351373631
64967	Basic normalization	6.0	0.168607100607304	0.518523198689761
64978	Basic normalization	6.0	0.395084291700814	0.572633143050044
65026	Basic normalization	6.0	0.269934140746688	0.452316052337956
65125	Basic normalization	6.0	0.42790781828875	0.560491088024319
65132	Basic normalization	6.0	0.3009769486568	0.474955889689174
65160	Basic normalization	6.0	0.516469786815173	0.524232262588141
65161	Basic normalization	6.0	0.539314322939261	0.678085591411977
65287	Basic normalization	6.0	0.410268041548095	0.575843142597654
65292	Basic normalization	6.0	0.408860142870629	0.575948127684464
65304	Basic normalization	6.0	0.411370631347626	0.576696527730751
65315	Basic normalization	6.0	0.426414008188156	0.580053261987014
65325	Basic normalization	6.0	0.418379130873156	0.577719129482921
65326	Basic normalization	6.0	0.432771648374617	0.581375244155647
65329	Basic normalization	6.0	0.416123364032736	0.578047185051428
65330	Basic normalization	6.0	0.422111675888438	0.557073693145945
65332	Basic normalization	6.0	0.431814156793421	0.581124696208105
65336	Basic normalization	6.0	0.428298904981213	0.579845117201155
65381	Basic normalization	6.0	0.430754868419297	0.582425054187857
65383	Basic normalization	6.0	0.451826760147903	0.573888249636338
65394	Basic normalization	6.0	0.470084084559189	0.473355966053198
65422	Basic normalization	6.0	0.483849568222798	0.477582547523969
65464	Basic normalization	6.0	0.498426529813854	0.479610808810529
65517	Basic normalization	6.0	0.489864692316488	0.500373516594341
65605	Basic normalization	6.0	0.526037774424824	0.515234747854362
65612	Basic normalization	6.0	0.523200126901812	0.507554773014022
65700	Basic normalization	6.0	0.404276112564808	0.544440370572281
65762	Basic normalization	6.0	0.154755098607878	0.454986871119015
65763	Basic normalization	6.0	0.952763170379677	0.704837140470298
65792	Basic normalization	6.0	0.60809248566165	0.618188535127899
65798	Basic normalization	6.0	0.948256179454553	0.71293755409156
65880	Basic normalization	6.0	0.544182434565606	0.524281651225658
65891	Basic normalization	6.0	0.669334298968723	0.610992077053708
65902	Basic normalization	6.0	0.37563113425196	0.468770315884369
65907	Basic normalization	6.0	0.513709901093156	0.587221876762925
65936	Basic normalization	6.0	0.6527814382714	0.598977658197934
65945	Basic normalization	6.0	0.156148419076282	0.464903526295333
65984	Basic normalization	6.0	0.607959522713873	0.598766712815073
66028	Basic normalization	6.0	0.656572396979603	0.5984094859488
66051	Basic normalization	6.0	0.36500225303741	0.5007468516085
66067	Basic normalization	6.0	0.813796534390182	0.71286726627678
66087	Basic normalization	6.0	0.80971018703774	0.711809485566168
66098	Basic normalization	6.0	0.569218636012036	0.478580128349952
66138	Basic normalization	6.0	0.327438289623652	0.503161270024743
66171	Basic normalization	6.0	0.365839232517759	0.502407025525412
66192	Basic normalization	6.0	0.211711800015679	0.519253122517011
66301	Basic normalization	6.0	0.317956067435643	0.507938099113538
66317	Basic normalization	6.0	0.245717440876955	0.518766206537455
66493	Basic normalization	6.0	0.226104965281476	0.526374780591637
66522	Basic normalization	6.0	0.150180010500006	0.463619584837647
66692	Basic normalization	6.0	0.514001704650409	0.545522181812609
66704	Basic normalization	6.0	0.342075407633374	0.500118302020527
66710	Basic normalization	6.0	0.301514712789393	0.453823332233545
66733	Basic normalization	6.0	0.351422965446956	0.560718521983254
66773	Basic normalization	6.0	0.353370447588113	0.553495966675502
66790	Basic normalization	6.0	0.287243593306029	0.439962221586628
66794	Basic normalization	6.0	0.35805683713059	0.55217740437712
66798	Basic normalization	6.0	0.340593464084397	0.564571779729038
66805	Basic normalization	6.0	0.3413448662404	0.555680567633737
66811	Basic normalization	6.0	0.357689547036719	0.554416532941848
66822	Basic normalization	6.0	0.354554932959223	0.552453958152635
66827	Basic normalization	6.0	0.341422013774079	0.551672998762679
66829	Basic normalization	6.0	0.365274291495429	0.549723830136613
66831	Basic normalization	6.0	0.336566831811497	0.565210616169572
66839	Basic normalization	6.0	0.35916316182776	0.548728401515692
66862	Basic normalization	6.0	0.359377499731316	0.549922018087706
66869	Basic normalization	6.0	0.485781149443637	0.44980855751086
66873	Basic normalization	6.0	0.345310464246125	0.55138091207187
66875	Basic normalization	6.0	0.36181122679006	0.55245546141537
66884	Basic normalization	6.0	0.250235338132855	0.496817981934879
66918	Basic normalization	6.0	0.364127015017987	0.553762556288482
66965	Basic normalization	6.0	0.238854600255324	0.49280727304132
67035	Basic normalization	6.0	0.208005709229425	0.469478546695018
67036	Basic normalization	6.0	0.362711219343476	0.55079319486957
67044	Basic normalization	6.0	0.275422865982323	0.468322113762997
67080	Basic normalization	6.0	0.360765617303712	0.55356953434324
67103	Basic normalization	6.0	0.359797678758822	0.555312968434972
67108	Basic normalization	6.0	0.211067203615645	0.469480014968426
67146	Basic normalization	6.0	0.247820488129392	0.48102013075509
67147	Basic normalization	6.0	0.272059965438893	0.360225386391337
67169	Basic normalization	6.0	0.208208550971809	0.482966914424081
67195	Basic normalization	6.0	0.21175968793237	0.527145570923397
67197	Basic normalization	6.0	0.205640441721277	0.551078602005578
67199	Basic normalization	6.0	0.352363536389544	0.55026830178967
67216	Basic normalization	6.0	0.357453661604648	0.553575297169069
67236	Basic normalization	6.0	0.368311945731744	0.557056526163864
67274	Basic normalization	6.0	0.305901078131277	0.540775279430468
67283	Basic normalization	6.0	0.358311753751199	0.556045883963879
67336	Basic normalization	6.0	0.305682063539848	0.537258399398554
67340	Basic normalization	6.0	0.288098074164166	0.393384582553335
67381	Basic normalization	6.0	0.358656872394997	0.56084735551376
67382	Basic normalization	6.0	0.265577424411625	0.499239768764334
67882	Basic normalization	6.0	0.236409602727401	0.571437457956139
68011	Basic normalization	6.0	0.239416427516535	0.554723719497979
68571	Basic normalization	6.0	0.384721813629685	0.584616965873013
68598	Basic normalization	6.0	0.380354751130102	0.572510330955008
68612	Basic normalization	6.0	0.386800225002717	0.559961640839183
68642	Basic normalization	6.0	0.382729415958714	0.570083146891839
68705	Basic normalization	6.0	0.39683998973713	0.597367344898343
68715	Basic normalization	6.0	0.393723578573528	0.591059493992489
68716	Basic normalization	6.0	0.425302011352349	0.486439870835686
68734	Basic normalization	6.0	0.422345513847512	0.478268324275769
68740	Basic normalization	6.0	0.386800871211424	0.586105359285757
68749	Basic normalization	6.0	0.395687048681596	0.592278829302709
68751	Basic normalization	6.0	0.393959630433982	0.592172618915352
68761	Basic normalization	6.0	0.389325545167768	0.586452224845861
68763	Basic normalization	6.0	0.388544079456856	0.585995662348807
68767	Basic normalization	6.0	0.384815270104579	0.582674584026877
68777	Basic normalization	6.0	0.273336896394759	0.485168362861043
68813	Basic normalization	6.0	0.423815488046642	0.577674354443974
68846	Basic normalization	6.0	0.424548362088307	0.574759749174485
68912	Basic normalization	6.0	0.23787470025916	0.478693439820341
68970	Basic normalization	6.0	0.756013177524217	0.671999311259382
68983	Basic normalization	6.0	0.464216263588335	0.607536444127271
69004	Basic normalization	6.0	0.476969669780995	0.613981174772182
69017	Basic normalization	6.0	0.484473537638978	0.615967060639099
69043	Basic normalization	6.0	0.492283896479341	0.619632428326477
69060	Basic normalization	6.0	0.494631249052195	0.625127626495959
69176	Basic normalization	6.0	0.534668982505764	0.643814504559729
69182	Basic normalization	6.0	0.530451400663696	0.640320623685646
69266	Basic normalization	6.0	0.545353773132096	0.643035931854157
69333	Basic normalization	6.0	0.52542994864574	0.637622877362628
69363	Basic normalization	6.0	0.50997037877198	0.625545225746857
69370	Basic normalization	6.0	0.508573183532066	0.629292736270656
69380	Basic normalization	6.0	0.505625307670196	0.632816288897451
69401	Basic normalization	6.0	0.468211408575623	0.616332030276862
69403	Basic normalization	6.0	0.844389736127402	0.690232467804698
69416	Basic normalization	6.0	0.454845146178558	0.607641038168643
69435	Basic normalization	6.0	0.45321060647542	0.607800194637695
69442	Basic normalization	6.0	0.240987009280267	0.401680988163684
69470	Basic normalization	6.0	0.451102905262589	0.603446432694016
69471	Basic normalization	6.0	0.42974944994102	0.604953184691833
69504	Basic normalization	6.0	0.421213997038933	0.6070498977124
69512	Basic normalization	6.0	0.417171329165799	0.606602503773761
69520	Basic normalization	6.0	0.418696738582111	0.597631669664817
69521	Basic normalization	6.0	0.42491459515594	0.599688971780812
69561	Basic normalization	6.0	0.424822434746292	0.557816019960938
69679	Basic normalization	6.0	0.511722345773382	0.716748090242225
69867	Basic normalization	6.0	0.430985135255999	0.551042793073092
69883	Basic normalization	6.0	0.572990100774533	0.60792581591501
70052	Basic normalization	6.0	0.333123862042117	0.462984160539931
70129	Basic normalization	6.0	0.510879343426182	0.602644864599168
70161	Basic normalization	6.0	0.538554521772283	0.603593859410682
70217	Basic normalization	6.0	0.443439960967181	0.583174017577616
70612	Basic normalization	6.0	0.207760360953144	0.496132931582194
71036	Basic normalization	6.0	0.321360344822253	0.487439537496117
71344	Basic normalization	6.0	0.25130646545386	0.394983908800007
71780	Basic normalization	6.0	0.156527782041189	0.438614525612936
71795	Basic normalization	6.0	0.148724988271355	0.541879510493169
72083	Basic normalization	6.0	0.206872421525709	0.437417746359121
72174	Basic normalization	6.0	0.19583365495934	0.444725874740435
72318	Basic normalization	6.0	0.196842497401652	0.42237703894928
72435	Basic normalization	6.0	0.156648960679346	0.461947116501856
72697	Basic normalization	6.0	0.187612815646031	0.442433550271206
72867	Basic normalization	6.0	0.11614545035452	0.474900284192304
73046	Basic normalization	6.0	0.130672556151277	0.43868378576184
73315	Basic normalization	6.0	0.139040116821974	0.51028971557623
73434	Basic normalization	6.0	0.162226364740688	0.280976815426709
73593	Basic normalization	6.0	0.172303544301507	0.465444664639653
73704	Basic normalization	6.0	0.168046871546243	0.475251708549557
73804	Basic normalization	6.0	0.15329050181319	0.471560823522188
73923	Basic normalization	6.0	0.116704672217579	0.475377925707067
73968	Basic normalization	6.0	0.0939832581358497	0.3298099355895
74317	Basic normalization	6.0	0.10298457822088	0.344702461443385
74440	Basic normalization	6.0	0.110690197130697	0.409371328371304
74500	Basic normalization	6.0	0.140188135913517	0.511265801161772
74535	Basic normalization	6.0	0.164351982112154	0.400106620972954
74732	Basic normalization	6.0	0.102895731699696	0.414741265631794
74742	Basic normalization	6.0	0.103061173527937	0.484672387853986
74890	Basic normalization	6.0	0.192313853738925	0.443011263370612
75035	Basic normalization	6.0	0.180100347662084	0.540779733069984
75315	Basic normalization	6.0	0.128380375739924	0.403671265580054
75822	Basic normalization	6.0	0.061378032186171	0.250177356146853
78193	Basic normalization	6.0	0.335785473806219	0.5926597073964
78721	Basic normalization	6.0	0.102405922203823	0.470609940268106
80609	Basic normalization	6.0	0.350456995045424	0.553843195573863
80624	Basic normalization	6.0	0.489035366698419	0.555648742763694
80636	Basic normalization	6.0	0.53985162635164	0.583651120135933
80952	Basic normalization	6.0	0.630303896934441	0.672907209385026
80975	Basic normalization	6.0	0.43505926334609	0.526485010930745
81032	Basic normalization	6.0	0.382219097399363	0.50416703219679
81055	Basic normalization	6.0	0.0626390966831359	0.470149998759205
81147	Basic normalization	6.0	0.394983705735347	0.535003613716692
81155	Basic normalization	6.0	0.380100924711315	0.545153294947746
81175	Basic normalization	6.0	0.0678567300585075	0.492570647792183
81296	Basic normalization	6.0	0.448029054749111	0.546058956855533
81410	Basic normalization	6.0	0.423056188153166	0.541280240826962
81430	Basic normalization	6.0	0.118793812601042	0.505821859363881
81441	Basic normalization	6.0	0.382705221289845	0.511721129738694
81466	Basic normalization	6.0	0.452211519745287	0.565531796434267
81518	Basic normalization	6.0	0.376100675928585	0.558715245518834
81542	Basic normalization	6.0	0.376492991543122	0.5770054031554
81546	Basic normalization	6.0	0.423786151471435	0.575202910914231
81561	Basic normalization	6.0	0.443885579141923	0.561214075704822
81571	Basic normalization	6.0	0.745837324225049	0.589517226762216
81742	Basic normalization	6.0	0.14517172015433	0.410930705504959
81979	Basic normalization	6.0	0.395826014430136	0.617129900160311
82114	Basic normalization	6.0	0.201914004665624	0.32670410532579
82116	Basic normalization	6.0	0.128827871136854	0.463255467070312
82159	Basic normalization	6.0	0.46787850610958	0.52739627701922
82196	Basic normalization	6.0	0.35088573103721	0.524696688233278
82248	Basic normalization	6.0	0.0498377232540729	0.466466594998612
82291	Basic normalization	6.0	0.0625178980356826	0.402833080501121
82295	Basic normalization	6.0	0.399016627891366	0.57333763820404
82308	Basic normalization	6.0	0.370705503413515	0.532949680329296
82376	Basic normalization	6.0	0.431467470104068	0.620227213497574
82448	Basic normalization	6.0	0.149079202124759	0.501851801331393
82475	Basic normalization	6.0	0.0514794267702443	0.467952108096107
82476	Basic normalization	6.0	0.0626882699239116	0.48284534954506
82505	Basic normalization	6.0	0.443118608157789	0.56914989024673
82514	Basic normalization	6.0	0.414787063996335	0.581482806365858
82526	Basic normalization	6.0	0.052199020851687	0.490010113059168
82546	Basic normalization	6.0	0.140600840587937	0.495594558122269
82552	Basic normalization	6.0	0.105264514960215	0.457737402694984
82553	Basic normalization	6.0	0.166773371110329	0.468277189364031
82593	Basic normalization	6.0	0.431121121435802	0.575114169139663
82632	Basic normalization	6.0	0.466348177935045	0.648284343006824
82658	Basic normalization	6.0	0.0837070644003723	0.450737869804171
82695	Basic normalization	6.0	0.949661919051452	0.666353011705268
82725	Basic normalization	6.0	0.897184868064625	0.657971930134083
82750	Basic normalization	6.0	0.333461710675819	0.521239273403953
82768	Basic normalization	6.0	0.914999078837695	0.663261547425678
82772	Basic normalization	6.0	0.947114607595641	0.669001776488399
82782	Basic normalization	6.0	0.873403627391124	0.670520843230277
82783	Basic normalization	6.0	0.86918291937221	0.669680835201146
82787	Basic normalization	6.0	0.890077759692047	0.673645793375341
82795	Basic normalization	6.0	0.90233723163386	0.675243290489219
82801	Basic normalization	6.0	0.48932256328571	0.649787625204891
82807	Basic normalization	6.0	0.0626666958407765	0.483725142062173
82809	Basic normalization	6.0	0.946101069430128	0.683074047624007
82824	Basic normalization	6.0	0.954132424219264	0.672098514996606
82825	Basic normalization	6.0	0.97105732040411	0.686289388208867
82828	Basic normalization	6.0	0.967298431856648	0.685097031719257
82831	Basic normalization	6.0	0.97500485839067	0.687485782961168
82847	Basic normalization	6.0	0.369801360825387	0.529864282093723
82878	Basic normalization	6.0	0.976032342695842	0.694980210880814
82927	Basic normalization	6.0	0.975666805391832	0.690759247653925
82941	Basic normalization	6.0	0.356343466929088	0.527843226948063
82943	Basic normalization	6.0	0.954268169775943	0.688142355343668
82948	Basic normalization	6.0	0.974558050321062	0.690758159143488
82960	Basic normalization	6.0	0.988316118484545	0.693187043151567
82998	Basic normalization	6.0	1	0.695692241262283
83044	Basic normalization	6.0	0.426381466025537	0.573414439197103
83118	Basic normalization	6.0	0.450764054407535	0.594015640867659
83162	Basic normalization	6.0	0.162329941214394	0.50396154521785
83180	Basic normalization	6.0	0.505931965330495	0.652870081711476
83295	Basic normalization	6.0	0.503279170192553	0.651496643229131
83373	Basic normalization	6.0	0.46220981145926	0.594254955728815
83392	Basic normalization	6.0	0.495491549683324	0.644725849753237
83471	Basic normalization	6.0	0.50128426698399	0.579274483549626
83480	Basic normalization	6.0	0.476111225032495	0.571065602820272
83623	Basic normalization	6.0	0.400996213098823	0.642948384858123
83698	Basic normalization	6.0	0.399458480454237	0.636735534175295
83773	Basic normalization	6.0	0.406881998905421	0.643977254320615
83819	Basic normalization	6.0	0.419875649316397	0.594284528289548
83847	Basic normalization	6.0	0.281844164226797	0.426886870604346
83984	Basic normalization	6.0	0.441713056107308	0.636156885674701
84060	Basic normalization	6.0	0.680122796395982	0.643366808192677
84067	Basic normalization	6.0	0.315826074689115	0.493139620533799
84106	Basic normalization	6.0	0.444043891236871	0.634535347006162
84144	Basic normalization	6.0	0.427310279496064	0.62632800890541
84151	Basic normalization	6.0	0.316134138115187	0.524360245742586
84232	Basic normalization	6.0	0.580997672642149	0.611194339090718
84252	Basic normalization	6.0	0.667752782257976	0.637207847834288
84272	Basic normalization	6.0	0.442156079452736	0.6323684828686
84281	Basic normalization	6.0	0.467321314144493	0.545338230725142
84306	Basic normalization	6.0	0.571488032904606	0.664453095972073
84350	Basic normalization	6.0	0.625454158592436	0.642181984137195
84357	Basic normalization	6.0	0.332581882313492	0.52392475339851
84437	Basic normalization	6.0	0.59925346646794	0.530572578664532
84439	Basic normalization	6.0	0.584173596067687	0.521666196515319
84455	Basic normalization	6.0	0.106560904000512	0.467923481471935
84458	Basic normalization	6.0	0.590303976439227	0.522529041412517
84482	Basic normalization	6.0	0.456835625473591	0.592245962078326
84506	Basic normalization	6.0	0.572870094783431	0.515469716843752
84540	Basic normalization	6.0	0.557895675016365	0.600828185385318
84549	Basic normalization	6.0	0.553945098371578	0.596175963215285
84581	Basic normalization	6.0	0.668697605353659	0.682220357197228
84651	Basic normalization	6.0	0.103281904661759	0.496778898377526
84675	Basic normalization	6.0	0.708636766822777	0.688534022258538
84676	Basic normalization	6.0	0.583731227891402	0.600068957715756
84702	Basic normalization	6.0	0.485798790606104	0.605627154147775
84712	Basic normalization	6.0	0.101418507861895	0.42812073654879
84751	Basic normalization	6.0	0.587120034600919	0.587906759550337
84757	Basic normalization	6.0	0.432526313955716	0.556543384994079
84825	Basic normalization	6.0	0.497058027353845	0.570133642404972
84832	Basic normalization	6.0	0.488138387500891	0.566291322915174
84895	Basic normalization	6.0	0.645733253547563	0.5989574920799
84943	Basic normalization	6.0	0.266146486793461	0.517791208971941
85054	Basic normalization	6.0	0.317879672191195	0.557635238342568
85098	Basic normalization	6.0	0.226520688071554	0.387306490957751
0	Log transformation	6.0	0.502794417941625	0.41881915738723
11221	Log transformation	6.0	0.809262583265233	0.544026578394121
11229	Log transformation	6.0	0.796372464026898	0.582310870017229
11384	Log transformation	6.0	0.750254780179834	0.540813887413297
11431	Log transformation	6.0	0.700157775879772	0.535542788024598
11797	Log transformation	6.0	0.534385767633736	0.503957361163661
11801	Log transformation	6.0	0.411735337993419	0.383198664513675
12632	Log transformation	6.0	0.257102775364056	0.429051422583265
13360	Log transformation	6.0	0.260294953970971	0.291796139977231
13534	Log transformation	6.0	0.256582215403416	0.317490662631851
13567	Log transformation	6.0	0.407630376914379	0.405184697466885
53698	Log transformation	6.0	0	0.432722352383073
53944	Log transformation	6.0	0.165940178608157	0.468861692595562
54036	Log transformation	6.0	0.254650469085529	0.515607478634726
54116	Log transformation	6.0	0.25115376579009	0.509557538917549
54284	Log transformation	6.0	0.300334155648631	0.379515022909365
58137	Log transformation	6.0	0.719437277084805	0.571571238549432
58328	Log transformation	6.0	0.307569601218659	0.311193430150956
58468	Log transformation	6.0	0.528020591343878	0.59163568836511
60330	Log transformation	6.0	0.421853534242405	0.454862005198141
60681	Log transformation	6.0	0.511959076586732	0.421914305704674
60826	Log transformation	6.0	0.455508253077448	0.4153416114342
60954	Log transformation	6.0	0.453922843275705	0.405952136920364
61466	Log transformation	6.0	0.348847063664303	0.326389628281129
61800	Log transformation	6.0	0.279380949829875	0.278779656816023
62048	Log transformation	6.0	0.259670482801533	0.284719857306564
62197	Log transformation	6.0	0.302682557179976	0.368734444838969
62207	Log transformation	6.0	0.210971931491687	0.371801919502814
62209	Log transformation	6.0	0.316079366383862	0.355908525024934
62342	Log transformation	6.0	0.220789124206349	0.38308728614582
62477	Log transformation	6.0	0.248376656183859	0.315614550422201
62729	Log transformation	6.0	0.31605234819456	0.391860080682383
62750	Log transformation	6.0	0.181877943776684	0.326016569710249
62811	Log transformation	6.0	0.267316144540865	0.257494190339348
62983	Log transformation	6.0	0.281432325956992	0.385359908728314
63060	Log transformation	6.0	0.298657818636042	0.399743535129081
63253	Log transformation	6.0	0.267489207164648	0.321645533501183
63309	Log transformation	6.0	0.225388120972714	0.244010330918471
63881	Log transformation	6.0	0.535363216380059	0.38520178889103
63907	Log transformation	6.0	0.256318715795798	0.195466947018588
63981	Log transformation	6.0	0.600430994569571	0.396046958409272
63994	Log transformation	6.0	0.598799088272927	0.388162912207748
64000	Log transformation	6.0	0.602344019220328	0.387317239154984
64058	Log transformation	6.0	0.591771915288601	0.371731049954341
64462	Log transformation	6.0	0.503977120078203	0.35262326792526
64825	Log transformation	6.0	0.392111542852672	0.418681139332313
64857	Log transformation	6.0	0.336853827628295	0.360322053594498
64875	Log transformation	6.0	0.8529320206966	0.606914418597504
64885	Log transformation	6.0	0.777052495573861	0.486990176261483
64906	Log transformation	6.0	0.721277110709134	0.542688718895488
64967	Log transformation	6.0	0.572714083713086	0.625393177896315
64978	Log transformation	6.0	0.740329583158781	0.697380660754888
65026	Log transformation	6.0	0.670831414335216	0.560361280600643
65125	Log transformation	6.0	0.82555152913176	0.700206559925146
65132	Log transformation	6.0	0.715406904899819	0.589806501675448
65160	Log transformation	6.0	0.859404708058883	0.611459716881275
65161	Log transformation	6.0	0.871599212729818	0.769057447438008
65287	Log transformation	6.0	0.7572787321609	0.700028106038291
65292	Log transformation	6.0	0.753286696255987	0.699657553591213
65304	Log transformation	6.0	0.756907178448303	0.700628761163461
65315	Log transformation	6.0	0.780170088707438	0.702998599599496
65325	Log transformation	6.0	0.766215245013959	0.701535238029108
65326	Log transformation	6.0	0.788540280629534	0.704199384471931
65329	Log transformation	6.0	0.76241237302088	0.701959773169225
65330	Log transformation	6.0	0.823960730779165	0.697582771941646
65332	Log transformation	6.0	0.786732329018617	0.70379888817357
65336	Log transformation	6.0	0.780992781340583	0.702039454775442
65381	Log transformation	6.0	0.778466414509018	0.705978408471708
65383	Log transformation	6.0	0.808566406620698	0.691251002130401
65394	Log transformation	6.0	0.82463516553774	0.566974549012341
65422	Log transformation	6.0	0.835582879115336	0.569227187637091
65464	Log transformation	6.0	0.845895263932426	0.570137883305608
65517	Log transformation	6.0	0.841405619446622	0.585530637135371
65605	Log transformation	6.0	0.863114493544333	0.592037225601234
65612	Log transformation	6.0	0.861770267693258	0.586720876570049
65700	Log transformation	6.0	0.813542394800899	0.688897605343028
65762	Log transformation	6.0	0.539736166664397	0.569655211563329
65763	Log transformation	6.0	0.992035773340692	0.696135437109261
65792	Log transformation	6.0	0.902964380905237	0.70085723010676
65798	Log transformation	6.0	0.988126254223167	0.701859994067538
65880	Log transformation	6.0	0.861106365825309	0.607237317244812
65891	Log transformation	6.0	0.915088038275314	0.691526411129777
65902	Log transformation	6.0	0.791392967092378	0.576963117019029
65907	Log transformation	6.0	0.867910955599742	0.693907763140949
65936	Log transformation	6.0	0.906772089058788	0.680200934419283
65945	Log transformation	6.0	0.541351043427401	0.586283291916994
65984	Log transformation	6.0	0.896946860952575	0.678640923872566
66028	Log transformation	6.0	0.908505074927605	0.678172385400801
66051	Log transformation	6.0	0.779106773808508	0.592131634481218
66067	Log transformation	6.0	0.969156670940018	0.717895910907674
66087	Log transformation	6.0	0.967966266595906	0.717741528258649
66098	Log transformation	6.0	0.868078350049006	0.543496604209223
66138	Log transformation	6.0	0.724572977643041	0.611970496368476
66171	Log transformation	6.0	0.786368175666625	0.64319483980983
66192	Log transformation	6.0	0.59826004754436	0.666451232533504
66301	Log transformation	6.0	0.726676775305727	0.636838647143181
66317	Log transformation	6.0	0.649711078102631	0.662721199208962
66493	Log transformation	6.0	0.614557155949176	0.677816689889102
66522	Log transformation	6.0	0.537983484791388	0.576881414666901
66692	Log transformation	6.0	0.85261020685288	0.628752620159459
66704	Log transformation	6.0	0.76810061924493	0.620183143232299
66710	Log transformation	6.0	0.71670891280305	0.561347139947632
66733	Log transformation	6.0	0.756959062714929	0.698518894935321
66773	Log transformation	6.0	0.75656519325958	0.689140648311294
66790	Log transformation	6.0	0.699877987015212	0.548190451524001
66794	Log transformation	6.0	0.762698765366037	0.686705918447381
66798	Log transformation	6.0	0.735540628074942	0.70385636411214
66805	Log transformation	6.0	0.736202027082967	0.697994656202882
66811	Log transformation	6.0	0.759753194755256	0.68935207886794
66822	Log transformation	6.0	0.753951343264026	0.687681258567581
66827	Log transformation	6.0	0.736305980672488	0.692522332140156
66829	Log transformation	6.0	0.766702981223711	0.682333340005082
66831	Log transformation	6.0	0.732429954724414	0.695900095170798
66839	Log transformation	6.0	0.762523271830855	0.682589932465228
66862	Log transformation	6.0	0.761805813941295	0.684020011897642
66869	Log transformation	6.0	0.832400437202457	0.526913356697561
66873	Log transformation	6.0	0.740949064352552	0.691842321494218
66875	Log transformation	6.0	0.760794825882197	0.686263256518722
66884	Log transformation	6.0	0.673329268553134	0.620848965724936
66918	Log transformation	6.0	0.761587100624375	0.687295455483759
66965	Log transformation	6.0	0.662464489249201	0.616247344678736
67035	Log transformation	6.0	0.637144633778527	0.604744597726077
67036	Log transformation	6.0	0.761408269891089	0.683600887734837
67044	Log transformation	6.0	0.679494102165031	0.590416357036121
67080	Log transformation	6.0	0.758416340543314	0.687684788508076
67103	Log transformation	6.0	0.755841485266481	0.689911951537775
67108	Log transformation	6.0	0.643650023786322	0.60736062799828
67146	Log transformation	6.0	0.651613355580351	0.587028114471682
67147	Log transformation	6.0	0.672272500176591	0.486093303246211
67169	Log transformation	6.0	0.641801339488203	0.624049298412762
67195	Log transformation	6.0	0.648540694389989	0.683159038464661
67197	Log transformation	6.0	0.64025130622224	0.710746506080341
67199	Log transformation	6.0	0.743883399124581	0.688097357004549
67216	Log transformation	6.0	0.749365536882859	0.692056939982303
67236	Log transformation	6.0	0.759101953003175	0.694915325179445
67274	Log transformation	6.0	0.725144009097721	0.686126221521314
67283	Log transformation	6.0	0.748699844259775	0.694895660395744
67336	Log transformation	6.0	0.724680261987717	0.681094951830247
67340	Log transformation	6.0	0.694680819779661	0.509135612302261
67381	Log transformation	6.0	0.74669131434622	0.700746781722201
67382	Log transformation	6.0	0.666057361223236	0.616369393024214
67882	Log transformation	6.0	0.667653105442802	0.743696486886635
68011	Log transformation	6.0	0.673447293840382	0.696372472962284
68571	Log transformation	6.0	0.742274586187212	0.716753522637331
68598	Log transformation	6.0	0.731168996835132	0.699089616624696
68612	Log transformation	6.0	0.742723577041067	0.66995183864067
68642	Log transformation	6.0	0.735138335406803	0.697226701307635
68705	Log transformation	6.0	0.771258718390882	0.726622164360898
68715	Log transformation	6.0	0.771410548708456	0.718748938359808
68716	Log transformation	6.0	0.788725279820542	0.581251581863498
68734	Log transformation	6.0	0.784886373637428	0.575164132522919
68740	Log transformation	6.0	0.76388244200214	0.715722493503639
68749	Log transformation	6.0	0.772204710437361	0.71981931533794
68751	Log transformation	6.0	0.768741745870673	0.722716177092958
68761	Log transformation	6.0	0.76555852021419	0.715442616345801
68763	Log transformation	6.0	0.765468534674118	0.71512351664832
68767	Log transformation	6.0	0.760891109072118	0.710623305349133
68777	Log transformation	6.0	0.679705759506594	0.592623930456221
68813	Log transformation	6.0	0.786630691075701	0.703958579445608
68846	Log transformation	6.0	0.785980103832254	0.698142753625815
68912	Log transformation	6.0	0.657211240112793	0.603638192331839
68970	Log transformation	6.0	0.920018201962179	0.689179536741722
68983	Log transformation	6.0	0.831520960457144	0.730425174000731
69004	Log transformation	6.0	0.840191036269471	0.735646799270201
69017	Log transformation	6.0	0.844836268545612	0.735736224082534
69043	Log transformation	6.0	0.849621299000049	0.738310663592793
69060	Log transformation	6.0	0.85088583650899	0.745991339105068
69176	Log transformation	6.0	0.872205279756566	0.758110944968616
69182	Log transformation	6.0	0.870109510973541	0.754436720209103
69266	Log transformation	6.0	0.876842018717905	0.751827986602705
69333	Log transformation	6.0	0.86734795081488	0.752348107588448
69363	Log transformation	6.0	0.858562662026411	0.73986344763963
69370	Log transformation	6.0	0.857829011675895	0.746411639858691
69380	Log transformation	6.0	0.856208178954075	0.748805628676034
69401	Log transformation	6.0	0.829773618559188	0.741598972837972
69403	Log transformation	6.0	0.934253516817313	0.682794080765312
69416	Log transformation	6.0	0.819504913913283	0.728247527209108
69435	Log transformation	6.0	0.817459377126555	0.730718151977033
69442	Log transformation	6.0	0.658349750548703	0.519418565235408
69470	Log transformation	6.0	0.832917061224526	0.756301505442077
69471	Log transformation	6.0	0.791192279692759	0.729990421363575
69504	Log transformation	6.0	0.779294742928552	0.737383296543804
69512	Log transformation	6.0	0.773285928843077	0.737047619258859
69520	Log transformation	6.0	0.775730006352538	0.7248414075031
69521	Log transformation	6.0	0.784613687903073	0.727324397417493
69561	Log transformation	6.0	0.821325645858053	0.652250790782572
69679	Log transformation	6.0	0.866999133858699	0.828172729879079
69867	Log transformation	6.0	0.825472534427254	0.659270709043765
69883	Log transformation	6.0	0.892878216439579	0.694650988107689
70052	Log transformation	6.0	0.759326201589263	0.58660345377762
70129	Log transformation	6.0	0.855895665772647	0.71524545799723
70161	Log transformation	6.0	0.872184438320744	0.706950800112389
70217	Log transformation	6.0	0.805170970382825	0.706946816304124
70612	Log transformation	6.0	0.630161273145836	0.609093299660587
71036	Log transformation	6.0	0.657189884944755	0.588552647355618
71344	Log transformation	6.0	0.584600633733451	0.495917543646068
71780	Log transformation	6.0	0.556047617152938	0.538757768185076
71795	Log transformation	6.0	0.547918815282979	0.675283205133901
72083	Log transformation	6.0	0.627262047712949	0.552450445764796
72174	Log transformation	6.0	0.635688970200415	0.575864098239753
72318	Log transformation	6.0	0.636588564242846	0.556539869060472
72435	Log transformation	6.0	0.565711080256993	0.577457902427745
72697	Log transformation	6.0	0.623810792008128	0.572364903317173
72867	Log transformation	6.0	0.456939377531316	0.564104286523342
73046	Log transformation	6.0	0.491919285005426	0.522055356280683
73315	Log transformation	6.0	0.522172827154913	0.635037775861582
73434	Log transformation	6.0	0.512163173931794	0.396538276045728
73593	Log transformation	6.0	0.599594386799702	0.585800420922019
73704	Log transformation	6.0	0.593110465623682	0.60283178226141
73804	Log transformation	6.0	0.56471695400121	0.583382121837974
73923	Log transformation	6.0	0.472222906441203	0.573749269022322
73968	Log transformation	6.0	0.419520866890765	0.416953906317289
74317	Log transformation	6.0	0.449900896394993	0.436855491282642
74440	Log transformation	6.0	0.46937237788973	0.489871583079236
74500	Log transformation	6.0	0.544272836438973	0.648069628620552
74535	Log transformation	6.0	0.589825554238792	0.506812116378018
74732	Log transformation	6.0	0.45683069514816	0.494024962594382
74742	Log transformation	6.0	0.454026114277567	0.576557704618423
74890	Log transformation	6.0	0.622725351348554	0.549592220045269
75035	Log transformation	6.0	0.602653154384286	0.664315792919006
75315	Log transformation	6.0	0.5156057733665	0.495189581255226
75822	Log transformation	6.0	0.356923506186921	0.315892263580885
78193	Log transformation	6.0	0.742284116596822	0.665457988684638
78721	Log transformation	6.0	0.443732418369827	0.550688005883432
80609	Log transformation	6.0	0.743274658592691	0.645709926547213
80624	Log transformation	6.0	0.847309041814128	0.651225480098255
80636	Log transformation	6.0	0.877011877724113	0.698950807081059
80952	Log transformation	6.0	0.915699620000632	0.700788235592809
80975	Log transformation	6.0	0.822775032734126	0.621937836213977
81032	Log transformation	6.0	0.787148012981923	0.656579342021623
81055	Log transformation	6.0	0.323717405164122	0.537726008517635
81147	Log transformation	6.0	0.80185537015529	0.640185943663928
81155	Log transformation	6.0	0.788482938605149	0.642889251958288
81175	Log transformation	6.0	0.352690340566818	0.56552053302551
81296	Log transformation	6.0	0.831795525246069	0.664481229226221
81410	Log transformation	6.0	0.815020622281963	0.660009197859338
81430	Log transformation	6.0	0.510280961382928	0.636145429335522
81441	Log transformation	6.0	0.775032333626184	0.610925947137753
81466	Log transformation	6.0	0.826543152379945	0.692630952951888
81518	Log transformation	6.0	0.782964189902046	0.677800536169222
81542	Log transformation	6.0	0.769357799769684	0.681531365220365
81546	Log transformation	6.0	0.810565680959974	0.685108284412741
81561	Log transformation	6.0	0.722092336524418	0.667736040736744
81571	Log transformation	6.0	0.946606262384807	0.617756646045434
81742	Log transformation	6.0	0.531648494672224	0.523844865146302
81979	Log transformation	6.0	0.787538175309876	0.752598826149055
82114	Log transformation	6.0	0.626942734864353	0.446212598209343
82116	Log transformation	6.0	0.532701879393027	0.566696115520752
82159	Log transformation	6.0	0.844524982082458	0.617057288566142
82196	Log transformation	6.0	0.743157127408613	0.635836689839993
82248	Log transformation	6.0	0.245598075028169	0.53590097277534
82291	Log transformation	6.0	0.330174487266464	0.456269624440399
82295	Log transformation	6.0	0.596381226184479	0.66185938641739
82308	Log transformation	6.0	0.771804750844505	0.6350197632219
82376	Log transformation	6.0	0.8178802418886	0.70909423289172
82448	Log transformation	6.0	0.551188915639909	0.612905559431538
82475	Log transformation	6.0	0.26051617951739	0.54236536859276
82476	Log transformation	6.0	0.316025652398731	0.55129481112041
82505	Log transformation	6.0	0.826151868478438	0.663811238181865
82514	Log transformation	6.0	0.596590385532171	0.666556789193103
82526	Log transformation	6.0	0.274851058017429	0.55708266277945
82546	Log transformation	6.0	0.553108036812258	0.610559517252993
82552	Log transformation	6.0	0.476223254806446	0.561190275814965
82553	Log transformation	6.0	0.575912233481137	0.578988120014988
82593	Log transformation	6.0	0.816195204533479	0.672628042136467
82632	Log transformation	6.0	0.840961704273913	0.781089994794235
82658	Log transformation	6.0	0.381643603663053	0.522336263214468
82695	Log transformation	6.0	0.976500453202125	0.686962616496155
82725	Log transformation	6.0	0.972408478297236	0.687671331031383
82750	Log transformation	6.0	0.720617605106451	0.629925530555925
82768	Log transformation	6.0	0.975976834943247	0.691701409518136
82772	Log transformation	6.0	0.98629824791401	0.694199842449758
82782	Log transformation	6.0	0.971311699470317	0.707926916003164
82783	Log transformation	6.0	0.973006081754298	0.708072049097093
82787	Log transformation	6.0	0.975007440671036	0.708560751608613
82795	Log transformation	6.0	0.975391673712185	0.707766626996339
82801	Log transformation	6.0	0.853386126790973	0.738444031223245
82807	Log transformation	6.0	0.355852611802657	0.546908455481721
82809	Log transformation	6.0	0.983331918463246	0.71028913736665
82824	Log transformation	6.0	0.976805901296609	0.695258342140305
82825	Log transformation	6.0	0.984889371393565	0.709504313503512
82828	Log transformation	6.0	0.984242969750248	0.708265667576527
82831	Log transformation	6.0	0.98539836300254	0.710711422131444
82847	Log transformation	6.0	0.753640154970956	0.633482780525209
82878	Log transformation	6.0	0.988912625648606	0.719744646741692
82927	Log transformation	6.0	0.989788927783951	0.711907434928128
82941	Log transformation	6.0	0.750622580858605	0.637022009039503
82943	Log transformation	6.0	0.9840991348834	0.711604651675697
82948	Log transformation	6.0	0.990031615665979	0.712165672086693
82960	Log transformation	6.0	0.995137667345143	0.713971504662122
82998	Log transformation	6.0	1	0.716447755750805
83044	Log transformation	6.0	0.658209349718748	0.669683640839857
83118	Log transformation	6.0	0.709985653512691	0.70844279074798
83162	Log transformation	6.0	0.483243587095695	0.598217109401673
83180	Log transformation	6.0	0.860700350547842	0.743151126351945
83295	Log transformation	6.0	0.859378603069665	0.742048969561304
83373	Log transformation	6.0	0.753383668030985	0.718746048324305
83392	Log transformation	6.0	0.854510153064099	0.745081697993443
83471	Log transformation	6.0	0.81309711200296	0.695801316564741
83480	Log transformation	6.0	0.845118965576472	0.669972030063396
83623	Log transformation	6.0	0.762874991744125	0.737827502253543
83698	Log transformation	6.0	0.757593519632495	0.725305118883392
83773	Log transformation	6.0	0.765869897676124	0.736443111659835
83819	Log transformation	6.0	0.777271483690283	0.678858121809194
83847	Log transformation	6.0	0.698522387355041	0.539489395814696
83984	Log transformation	6.0	0.797188799835162	0.75795432212928
84060	Log transformation	6.0	0.926947338398611	0.734421395270022
84067	Log transformation	6.0	0.65315589937624	0.5869867250267
84106	Log transformation	6.0	0.799863608275358	0.753258592680373
84144	Log transformation	6.0	0.784814688383296	0.744609630856611
84151	Log transformation	6.0	0.651262541817044	0.625612407551957
84232	Log transformation	6.0	0.870590145912177	0.695316949457431
84252	Log transformation	6.0	0.922294287112539	0.72980667555023
84272	Log transformation	6.0	0.799546289612092	0.749972193025227
84281	Log transformation	6.0	0.842740452275555	0.641071354366082
84306	Log transformation	6.0	0.867520860165505	0.769157040871983
84350	Log transformation	6.0	0.903628815993957	0.747746672656743
84357	Log transformation	6.0	0.663124841975904	0.62593987680784
84437	Log transformation	6.0	0.889485680781795	0.602197959428362
84439	Log transformation	6.0	0.880033868043815	0.596709123615628
84455	Log transformation	6.0	0.442509008947819	0.561399645883491
84458	Log transformation	6.0	0.884538631361432	0.595038619822188
84482	Log transformation	6.0	0.823110493181057	0.694812803545652
84506	Log transformation	6.0	0.871390539533042	0.590927462167856
84540	Log transformation	6.0	0.856046849441672	0.708931959342391
84549	Log transformation	6.0	0.850307352314194	0.702609482543585
84581	Log transformation	6.0	0.908368522758765	0.771160771209413
84651	Log transformation	6.0	0.430233939676185	0.587296615682444
84675	Log transformation	6.0	0.923556644949931	0.765702030463137
84676	Log transformation	6.0	0.875552350634954	0.701205282878086
84702	Log transformation	6.0	0.839507342112634	0.691024711507909
84712	Log transformation	6.0	0.424002099559638	0.493310806756112
84751	Log transformation	6.0	0.872896090705673	0.658949124879465
84757	Log transformation	6.0	0.806964998729714	0.669250801417213
84825	Log transformation	6.0	0.836564392561565	0.683059533556008
84832	Log transformation	6.0	0.830603191879841	0.680170781635882
84895	Log transformation	6.0	0.877637527744902	0.664805240044035
84943	Log transformation	6.0	0.692014143946317	0.639816174928897
85054	Log transformation	6.0	0.730660245600513	0.694961890765152
85098	Log transformation	6.0	0.612535490452013	0.473342489064287
0	Percentile	6.0	0.188790560471976	0.326467982204016
11221	Percentile	6.0	0.672566371681416	0.45608010947643
11229	Percentile	6.0	0.657817109144543	0.471758898336955
11384	Percentile	6.0	0.575221238938053	0.496493111224709
11431	Percentile	6.0	0.392330383480826	0.504315917232272
11797	Percentile	6.0	0.191740412979351	0.390601895952376
11801	Percentile	6.0	0.12094395280236	0.381082891274962
12632	Percentile	6.0	0.023598820058997	0.309206534722963
13360	Percentile	6.0	0.0265486725663717	0.369390570853011
13534	Percentile	6.0	0.0147492625368732	0.36994339736986
13567	Percentile	6.0	0.109144542772861	0.377400469192553
53698	Percentile	6.0	0	0.379366194823127
53944	Percentile	6.0	0.00294985250737463	0.329413953847024
54036	Percentile	6.0	0.0206489675516224	0.466835106694055
54116	Percentile	6.0	0.00884955752212389	0.446993511559397
54284	Percentile	6.0	0.0619469026548673	0.19763906152334
58137	Percentile	6.0	0.386430678466077	0.409113149710585
58328	Percentile	6.0	0.079646017699115	0.0493323123496065
58468	Percentile	6.0	0.194690265486726	0.279653018100418
60330	Percentile	6.0	0.123893805309735	0.144385264205498
60681	Percentile	6.0	0.174041297935103	0.118728158639817
60826	Percentile	6.0	0.144542772861357	0.165237344529539
60954	Percentile	6.0	0.15929203539823	0.126561871570767
61466	Percentile	6.0	0.0973451327433628	0.147056637388913
61800	Percentile	6.0	0.0589970501474926	0.110724399216407
62048	Percentile	6.0	0.0176991150442478	0.0313548758907331
62197	Percentile	6.0	0.0648967551622419	0.117243275555841
62207	Percentile	6.0	0.0117994100294985	0.133687188419069
62209	Percentile	6.0	0.0678466076696165	0.08429884613097
62342	Percentile	6.0	0.0294985250737463	0.145907804803754
62477	Percentile	6.0	0.0501474926253687	0.102890388457365
62729	Percentile	6.0	0.0737463126843658	0.109167471432742
62750	Percentile	6.0	0.00589970501474926	0.075097363875624
62811	Percentile	6.0	0.0530973451327434	0.0815665174881284
62983	Percentile	6.0	0.0442477876106195	0.082656582820219
63060	Percentile	6.0	0.0737463126843658	0.0882670898380903
63253	Percentile	6.0	0.0353982300884956	0.104762703051937
63309	Percentile	6.0	0.0353982300884956	0.04942398725667
63881	Percentile	6.0	0.262536873156342	0.155530344576729
63907	Percentile	6.0	0.056047197640118	0.0500682866092049
63981	Percentile	6.0	0.348082595870207	0.337694138914153
63994	Percentile	6.0	0.353982300884956	0.226347514638567
64000	Percentile	6.0	0.368731563421829	0.230389563083773
64058	Percentile	6.0	0.342182890855457	0.210899505818987
64462	Percentile	6.0	0.233038348082596	0.173695153006682
64825	Percentile	6.0	0.106194690265487	0.157275458036304
64857	Percentile	6.0	0.0707964601769911	0.0452891920696255
64875	Percentile	6.0	0.831858407079646	0.540211709846182
64885	Percentile	6.0	0.610619469026549	0.306432050061662
64906	Percentile	6.0	0.469026548672566	0.284830630924936
64967	Percentile	6.0	0.218289085545723	0.464933036060321
64978	Percentile	6.0	0.507374631268437	0.607817370811795
65026	Percentile	6.0	0.286135693215339	0.494022952053439
65125	Percentile	6.0	0.722713864306785	0.744997591112652
65132	Percentile	6.0	0.380530973451327	0.338943686418629
65160	Percentile	6.0	0.852507374631268	0.534941585727633
65161	Percentile	6.0	0.905604719764012	0.795495105798763
65287	Percentile	6.0	0.548672566371681	0.613191084234903
65292	Percentile	6.0	0.52212389380531	0.60995313688342
65304	Percentile	6.0	0.548672566371681	0.61687619728473
65315	Percentile	6.0	0.616519174041298	0.604180503900658
65325	Percentile	6.0	0.578171091445428	0.619704365861858
65326	Percentile	6.0	0.651917404129793	0.609484235313884
65329	Percentile	6.0	0.569321533923304	0.621964645845581
65330	Percentile	6.0	0.722713864306785	0.728533121559652
65332	Percentile	6.0	0.628318584070796	0.604824589139725
65336	Percentile	6.0	0.607669616519174	0.595960872636104
65381	Percentile	6.0	0.613569321533923	0.631653909105333
65383	Percentile	6.0	0.687315634218289	0.55789286753075
65394	Percentile	6.0	0.737463126843658	0.476727854264032
65422	Percentile	6.0	0.775811209439528	0.485608569785815
65464	Percentile	6.0	0.805309734513274	0.480514070903163
65517	Percentile	6.0	0.784660766961652	0.508097941061539
65605	Percentile	6.0	0.873156342182891	0.513485958904617
65612	Percentile	6.0	0.861356932153392	0.513693300509595
65700	Percentile	6.0	0.68141592920354	0.696487555943359
65762	Percentile	6.0	0.179941002949853	0.392816581653548
65763	Percentile	6.0	0.908554572271386	0.529440556589606
65792	Percentile	6.0	0.87905604719764	0.605015293292156
65798	Percentile	6.0	0.899705014749263	0.544931119614761
65880	Percentile	6.0	0.843657817109145	0.433335232510183
65891	Percentile	6.0	0.976401179941003	0.603550071462193
65902	Percentile	6.0	0.625368731563422	0.449504534430095
65907	Percentile	6.0	0.828908554572271	0.595313793369035
65936	Percentile	6.0	0.926253687315634	0.582637920553804
65945	Percentile	6.0	0.185840707964602	0.437123776808725
65984	Percentile	6.0	0.914454277286136	0.559370802971607
66028	Percentile	6.0	0.935103244837758	0.58354823313505
66051	Percentile	6.0	0.595870206489675	0.542867307676838
66067	Percentile	6.0	0.955752212389381	0.710784874234849
66087	Percentile	6.0	0.938053097345133	0.708371158326145
66098	Percentile	6.0	0.84070796460177	0.38719447475321
66138	Percentile	6.0	0.389380530973451	0.48627061495983
66171	Percentile	6.0	0.604719764011799	0.520805772826851
66192	Percentile	6.0	0.227138643067847	0.588506836935494
66301	Percentile	6.0	0.395280235988201	0.452418835919092
66317	Percentile	6.0	0.250737463126844	0.486105655618083
66493	Percentile	6.0	0.238938053097345	0.604325208828892
66522	Percentile	6.0	0.176991150442478	0.409778075453448
66692	Percentile	6.0	0.823008849557522	0.516838867043495
66704	Percentile	6.0	0.539823008849557	0.551338865372333
66710	Percentile	6.0	0.383480825958702	0.292141333878026
66733	Percentile	6.0	0.492625368731563	0.625814969048155
66773	Percentile	6.0	0.474926253687316	0.542359984854166
66790	Percentile	6.0	0.36283185840708	0.297337131747388
66794	Percentile	6.0	0.530973451327434	0.552555965419494
66798	Percentile	6.0	0.412979351032448	0.582307215712321
66805	Percentile	6.0	0.418879056047198	0.601040267854696
66811	Percentile	6.0	0.504424778761062	0.55137181426087
66822	Percentile	6.0	0.463126843657817	0.512221718257588
66827	Percentile	6.0	0.415929203539823	0.590648491959863
66829	Percentile	6.0	0.533923303834808	0.52014780382796
66831	Percentile	6.0	0.398230088495575	0.571359537835709
66839	Percentile	6.0	0.52212389380531	0.517205740833861
66862	Percentile	6.0	0.519174041297935	0.51819061624188
66869	Percentile	6.0	0.755162241887906	0.378148490011072
66873	Percentile	6.0	0.430678466076696	0.589722013825981
66875	Percentile	6.0	0.492625368731563	0.514242956441185
66884	Percentile	6.0	0.345132743362832	0.439127561836591
66918	Percentile	6.0	0.498525073746313	0.518172881955496
66965	Percentile	6.0	0.312684365781711	0.427340990051632
67035	Percentile	6.0	0.300884955752212	0.51570635766968
67036	Percentile	6.0	0.489675516224189	0.507369841881083
67044	Percentile	6.0	0.300884955752212	0.368619504516496
67080	Percentile	6.0	0.47787610619469	0.513236224394154
67103	Percentile	6.0	0.480825958702065	0.524923582070182
67108	Percentile	6.0	0.327433628318584	0.523925328368465
67146	Percentile	6.0	0.253687315634218	0.322933921641885
67147	Percentile	6.0	0.289085545722714	0.272645766105103
67169	Percentile	6.0	0.324483775811209	0.583821511641501
67195	Percentile	6.0	0.339233038348083	0.618045370599318
67197	Percentile	6.0	0.306784660766962	0.645942419153175
67199	Percentile	6.0	0.436578171091445	0.57082451088343
67216	Percentile	6.0	0.454277286135693	0.589910492496464
67236	Percentile	6.0	0.486725663716814	0.601357212916993
67274	Percentile	6.0	0.40117994100295	0.531182824056585
67283	Percentile	6.0	0.451327433628319	0.599705000666165
67336	Percentile	6.0	0.407079646017699	0.516881797041177
67340	Percentile	6.0	0.365781710914454	0.298412875285444
67381	Percentile	6.0	0.445427728613569	0.60974767626981
67382	Percentile	6.0	0.271386430678466	0.507028923373493
67882	Percentile	6.0	0.333333333333333	0.67355502093889
68011	Percentile	6.0	0.351032448377581	0.646633396520203
68571	Percentile	6.0	0.442477876106195	0.644628806994527
68598	Percentile	6.0	0.427728613569322	0.5463500893777
68612	Percentile	6.0	0.448377581120944	0.4411296826663
68642	Percentile	6.0	0.433628318584071	0.536251604004392
68705	Percentile	6.0	0.554572271386431	0.660620731404294
68715	Percentile	6.0	0.557522123893805	0.650983052846441
68716	Percentile	6.0	0.63716814159292	0.51257031963811
68734	Percentile	6.0	0.622418879056047	0.503254192723011
68740	Percentile	6.0	0.510324483775811	0.627993795937867
68749	Percentile	6.0	0.563421828908555	0.655022853817897
68751	Percentile	6.0	0.536873156342183	0.659663144151337
68761	Percentile	6.0	0.528023598820059	0.629383740410759
68763	Percentile	6.0	0.51622418879056	0.62428919462867
68767	Percentile	6.0	0.498525073746313	0.605798250302376
68777	Percentile	6.0	0.306784660766962	0.332613276818918
68813	Percentile	6.0	0.634218289085546	0.611592699330425
68846	Percentile	6.0	0.648967551622419	0.588288513319983
68912	Percentile	6.0	0.277286135693215	0.469743073806443
68970	Percentile	6.0	0.778761061946903	0.606215973186673
68983	Percentile	6.0	0.731563421828909	0.714741772981766
69004	Percentile	6.0	0.749262536873156	0.736562551441147
69017	Percentile	6.0	0.766961651917404	0.733623302009125
69043	Percentile	6.0	0.781710914454277	0.747554723717937
69060	Percentile	6.0	0.784660766961652	0.780444616756482
69176	Percentile	6.0	0.887905604719764	0.835289421933997
69182	Percentile	6.0	0.882005899705015	0.826522513892095
69266	Percentile	6.0	0.893805309734513	0.810301013921546
69333	Percentile	6.0	0.867256637168142	0.817889090959867
69363	Percentile	6.0	0.825958702064897	0.757257629402609
69370	Percentile	6.0	0.820058997050148	0.785367389034276
69380	Percentile	6.0	0.814159292035398	0.757490058223907
69401	Percentile	6.0	0.734513274336283	0.770833744183052
69403	Percentile	6.0	0.769911504424779	0.588837303902314
69416	Percentile	6.0	0.705014749262537	0.679750474909675
69435	Percentile	6.0	0.702064896755162	0.725074844792286
69442	Percentile	6.0	0.274336283185841	0.274535660890159
69470	Percentile	6.0	0.743362831858407	0.662983782683045
69471	Percentile	6.0	0.628318584070796	0.694969352314035
69504	Percentile	6.0	0.587020648967552	0.725951828059927
69512	Percentile	6.0	0.566371681415929	0.719505617502104
69520	Percentile	6.0	0.578171091445428	0.676205685428758
69521	Percentile	6.0	0.619469026548673	0.689857377759849
69561	Percentile	6.0	0.728613569321534	0.575399960945958
69679	Percentile	6.0	0.831858407079646	0.686376933817715
69867	Percentile	6.0	0.696165191740413	0.642652220102725
69883	Percentile	6.0	0.890855457227139	0.61380062939318
70052	Percentile	6.0	0.480825958702065	0.343843130372738
70129	Percentile	6.0	0.817109144542773	0.643468852319057
70161	Percentile	6.0	0.858407079646018	0.611056333204886
70217	Percentile	6.0	0.669616519174041	0.621183705056266
70612	Percentile	6.0	0.265486725663717	0.470549298528391
71036	Percentile	6.0	0.292035398230089	0.280941072081056
71344	Percentile	6.0	0.212389380530973	0.21138706298958
71780	Percentile	6.0	0.215339233038348	0.182522581167177
71795	Percentile	6.0	0.200589970501475	0.489676781021015
72083	Percentile	6.0	0.259587020648968	0.218808670903588
72174	Percentile	6.0	0.31858407079646	0.277427129979568
72318	Percentile	6.0	0.31858407079646	0.326156251498109
72435	Percentile	6.0	0.227138643067847	0.298732296338635
72697	Percentile	6.0	0.297935103244838	0.2814095246155
72867	Percentile	6.0	0.129793510324484	0.473003111446016
73046	Percentile	6.0	0.156342182890855	0.287312045390238
73315	Percentile	6.0	0.168141592920354	0.410098027594682
73434	Percentile	6.0	0.162241887905605	0.109983741719949
73593	Percentile	6.0	0.253687315634218	0.26936067715174
73704	Percentile	6.0	0.247787610619469	0.366454029645428
73804	Percentile	6.0	0.221238938053097	0.378907265275309
73923	Percentile	6.0	0.147492625368732	0.328507582968644
73968	Percentile	6.0	0.115044247787611	0.178204751531579
74317	Percentile	6.0	0.141592920353982	0.209337358956119
74440	Percentile	6.0	0.138643067846608	0.35126806799507
74500	Percentile	6.0	0.206489675516224	0.468201957912053
74535	Percentile	6.0	0.244837758112094	0.224007269380604
74732	Percentile	6.0	0.132743362831858	0.180088689294508
74742	Percentile	6.0	0.135693215339233	0.378910576536899
74890	Percentile	6.0	0.359882005899705	0.321609783565546
75035	Percentile	6.0	0.330383480825959	0.578845768179516
75315	Percentile	6.0	0.165191740412979	0.137670416660592
75822	Percentile	6.0	0.100294985250737	0.139700429184256
78193	Percentile	6.0	0.421828908554572	0.503528605659851
78721	Percentile	6.0	0.200589970501475	0.454379217832887
80609	Percentile	6.0	0.457227138643068	0.56684341890723
80624	Percentile	6.0	0.707964601769911	0.527266735996432
80636	Percentile	6.0	0.799410029498525	0.57067577573161
80952	Percentile	6.0	0.855457227138643	0.695396690113365
80975	Percentile	6.0	0.675516224188791	0.500460350527932
81032	Percentile	6.0	0.601769911504425	0.52605337775194
81055	Percentile	6.0	0.0855457227138643	0.480648584622324
81147	Percentile	6.0	0.646017699115044	0.523097661098745
81155	Percentile	6.0	0.587020648967552	0.509177283879399
81175	Percentile	6.0	0.0943952802359882	0.454986632032902
81296	Percentile	6.0	0.71976401179941	0.550792468516281
81410	Percentile	6.0	0.660766961651917	0.523967745220829
81430	Percentile	6.0	0.171091445427729	0.492600355824473
81441	Percentile	6.0	0.569321533923304	0.425671098042882
81466	Percentile	6.0	0.710914454277286	0.592952015168363
81518	Percentile	6.0	0.592920353982301	0.548964761035525
81542	Percentile	6.0	0.545722713864307	0.603704292254377
81546	Percentile	6.0	0.663716814159292	0.574367629776868
81561	Percentile	6.0	0.424778761061947	0.500342011225443
81571	Percentile	6.0	0.873156342182891	0.500379556574442
81742	Percentile	6.0	0.179941002949853	0.235557470493388
81979	Percentile	6.0	0.59882005899705	0.691011137629718
82114	Percentile	6.0	0.268436578171091	0.23922330405413
82116	Percentile	6.0	0.1976401179941	0.515280065259867
82159	Percentile	6.0	0.761061946902655	0.550152794692483
82196	Percentile	6.0	0.43952802359882	0.464465105526245
82248	Percentile	6.0	0.0353982300884956	0.505709873192883
82291	Percentile	6.0	0.0884955752212389	0.364326222261094
82295	Percentile	6.0	0.292035398230089	0.512856400887421
82308	Percentile	6.0	0.542772861356932	0.483079788065911
82376	Percentile	6.0	0.690265486725664	0.665545031687309
82448	Percentile	6.0	0.209439528023599	0.44774387737754
82475	Percentile	6.0	0.0324483775811209	0.511522357926737
82476	Percentile	6.0	0.0825958702064897	0.526137902949972
82505	Percentile	6.0	0.716814159292035	0.525093960175068
82514	Percentile	6.0	0.336283185840708	0.525607696567716
82526	Percentile	6.0	0.0442477876106195	0.525044974931884
82546	Percentile	6.0	0.224188790560472	0.461210340177433
82552	Percentile	6.0	0.153392330383481	0.319226787659969
82553	Percentile	6.0	0.23598820058997	0.332480836886647
82593	Percentile	6.0	0.699115044247788	0.629935383024192
82632	Percentile	6.0	0.746312684365782	0.757559898379982
82658	Percentile	6.0	0.103244837758112	0.47213738708064
82695	Percentile	6.0	0.91740412979351	0.56261972648325
82725	Percentile	6.0	0.932153392330384	0.564681356461579
82750	Percentile	6.0	0.377581120943953	0.433890997601392
82768	Percentile	6.0	0.929203539823009	0.5696097001741
82772	Percentile	6.0	0.985250737463127	0.582825421845313
82782	Percentile	6.0	0.952802359882006	0.602520077002558
82783	Percentile	6.0	0.982300884955752	0.605275288820012
82787	Percentile	6.0	0.973451327433628	0.606107929389902
82795	Percentile	6.0	0.943952802359882	0.599613789827193
82801	Percentile	6.0	0.8023598820059	0.731966660170183
82807	Percentile	6.0	0.0914454277286136	0.458438666646351
82809	Percentile	6.0	0.967551622418879	0.60650294482753
82824	Percentile	6.0	0.920353982300885	0.577235578006493
82825	Percentile	6.0	0.970501474926254	0.614025949258702
82828	Percentile	6.0	0.938053097345133	0.607673523721097
82831	Percentile	6.0	0.964601769911504	0.61613225318352
82847	Percentile	6.0	0.463126843657817	0.456081038101746
82878	Percentile	6.0	0.979351032448378	0.629848950514355
82927	Percentile	6.0	0.994100294985251	0.618569833635759
82941	Percentile	6.0	0.457227138643068	0.455974546035325
82943	Percentile	6.0	0.943952802359882	0.613871525303026
82948	Percentile	6.0	0.991150442477876	0.619904880718083
82960	Percentile	6.0	0.997050147492625	0.623931721489083
82998	Percentile	6.0	1	0.628468181178767
83044	Percentile	6.0	0.368731563421829	0.522572940677768
83118	Percentile	6.0	0.410029498525074	0.520990364759649
83162	Percentile	6.0	0.147492625368732	0.473993136227259
83180	Percentile	6.0	0.811209439528024	0.742519785163315
83295	Percentile	6.0	0.79646017699115	0.7327055505353
83373	Percentile	6.0	0.471976401179941	0.539989166081738
83392	Percentile	6.0	0.793510324483776	0.748017319108494
83471	Percentile	6.0	0.666666666666667	0.540570906098245
83480	Percentile	6.0	0.761061946902655	0.559852087252407
83623	Percentile	6.0	0.557522123893805	0.662518875030585
83698	Percentile	6.0	0.510324483775811	0.63625528807094
83773	Percentile	6.0	0.584070796460177	0.666993537223065
83819	Percentile	6.0	0.640117994100295	0.621967807333879
83847	Percentile	6.0	0.35693215339233	0.238656068113443
83984	Percentile	6.0	0.678466076696165	0.790655915935308
84060	Percentile	6.0	0.96165191740413	0.619396128669503
84067	Percentile	6.0	0.28023598820059	0.291279332521494
84106	Percentile	6.0	0.693215339233038	0.786922374458681
84144	Percentile	6.0	0.64306784660767	0.754400996820075
84151	Percentile	6.0	0.283185840707965	0.535307481799136
84232	Percentile	6.0	0.849557522123894	0.608538485384684
84252	Percentile	6.0	0.949852507374631	0.617467570009495
84272	Percentile	6.0	0.684365781710914	0.773660881546114
84281	Percentile	6.0	0.75811209439528	0.463939249847703
84306	Percentile	6.0	0.846607669616519	0.843707383176383
84350	Percentile	6.0	0.92330383480826	0.646755698325951
84357	Percentile	6.0	0.315634218289086	0.522854082117127
84437	Percentile	6.0	0.908554572271386	0.512873328816666
84439	Percentile	6.0	0.896755162241888	0.508529720240627
84455	Percentile	6.0	0.126843657817109	0.451979329666681
84458	Percentile	6.0	0.902654867256637	0.50326938126232
84482	Percentile	6.0	0.713864306784661	0.616623202669762
84506	Percentile	6.0	0.864306784660767	0.491406180885158
84540	Percentile	6.0	0.805309734513274	0.608419025059645
84549	Percentile	6.0	0.790560471976401	0.598586775198401
84581	Percentile	6.0	0.955752212389381	0.735296041013577
84651	Percentile	6.0	0.115044247787611	0.46791287214381
84675	Percentile	6.0	0.988200589970501	0.769656958000041
84676	Percentile	6.0	0.884955752212389	0.602156363148891
84702	Percentile	6.0	0.752212389380531	0.680693780652594
84712	Percentile	6.0	0.112094395280236	0.271161927049322
84751	Percentile	6.0	0.867256637168142	0.558490026262852
84757	Percentile	6.0	0.654867256637168	0.531990103741023
84825	Percentile	6.0	0.772861356932153	0.569110739306754
84832	Percentile	6.0	0.740412979351032	0.554685656532701
84895	Percentile	6.0	0.837758112094395	0.541917057267571
84943	Percentile	6.0	0.368731563421829	0.452110561307265
85054	Percentile	6.0	0.404129793510324	0.577082752126541
85098	Percentile	6.0	0.24188790560472	0.160737143791071
0	Basic normalization	8.5	0.114334387827415	0.310089317721164
11221	Basic normalization	8.5	0.257815534453032	0.398996003913294
11229	Basic normalization	8.5	0.258945736895549	0.449365996630166
11384	Basic normalization	8.5	0.235331513817646	0.414584737424173
11431	Basic normalization	8.5	0.202294969633408	0.406206418533034
11797	Basic normalization	8.5	0.163375149735494	0.409589161382655
11801	Basic normalization	8.5	0.08474435196533	0.293099980058337
12632	Basic normalization	8.5	0.0364276090021792	0.377746329389484
13360	Basic normalization	8.5	0.0384735721810147	0.186613163937303
13534	Basic normalization	8.5	0.0370100159433156	0.227580951305606
13567	Basic normalization	8.5	0.0872824065785664	0.313083331385957
53698	Basic normalization	8.5	0	0.436489456250855
53944	Basic normalization	8.5	0.0217040477527778	0.44720595287835
54036	Basic normalization	8.5	0.0338315564019043	0.458848891010224
54116	Basic normalization	8.5	0.0380397475111162	0.458492928736057
54284	Basic normalization	8.5	0.0353676711438021	0.348476421018805
58137	Basic normalization	8.5	0.214234236444646	0.409832044393086
58328	Basic normalization	8.5	0.0470703084335262	0.250829414019546
58468	Basic normalization	8.5	0.140967189925814	0.465946710973562
60330	Basic normalization	8.5	0.0639811493702186	0.375606527125013
60681	Basic normalization	8.5	0.108814477955506	0.332444757615384
60826	Basic normalization	8.5	0.113013458351172	0.336766413869895
60954	Basic normalization	8.5	0.12001011293285	0.344118276503651
61466	Basic normalization	8.5	0.0806399541640329	0.293197503700582
61800	Basic normalization	8.5	0.029645303918739	0.277105766927765
62048	Basic normalization	8.5	0.03322970484382	0.254952528609718
62197	Basic normalization	8.5	0.0507573149962074	0.332676167888358
62207	Basic normalization	8.5	0.0395546550126185	0.353374420454687
62209	Basic normalization	8.5	0.0599250070630684	0.298721466553151
62342	Basic normalization	8.5	0.0412911923111316	0.356835229351463
62477	Basic normalization	8.5	0.0420453271677023	0.288873331923146
62729	Basic normalization	8.5	0.054694112809575	0.331887340589519
62750	Basic normalization	8.5	0.0322079720699138	0.332604581888236
62811	Basic normalization	8.5	0.0457513157718831	0.182724757875678
62983	Basic normalization	8.5	0.0427977475101115	0.348889374670558
63060	Basic normalization	8.5	0.0543007154262695	0.360905989073887
63253	Basic normalization	8.5	0.037143345492303	0.299039782179587
63309	Basic normalization	8.5	0.0393658577249171	0.248701973788138
63881	Basic normalization	8.5	0.140955676934724	0.267484567281038
63907	Basic normalization	8.5	0.0598233424851355	0.182800177051075
63981	Basic normalization	8.5	0.149087835998832	0.298141378420484
63994	Basic normalization	8.5	0.144698998216653	0.30260334696476
64000	Basic normalization	8.5	0.145466244573518	0.300560746090686
64058	Basic normalization	8.5	0.134614206451196	0.267380017080794
64462	Basic normalization	8.5	0.10233456611479	0.305134486099149
64825	Basic normalization	8.5	0.0983799034171434	0.347385534060983
64857	Basic normalization	8.5	0.0628322910717248	0.305494650538856
64875	Basic normalization	8.5	0.502528222810661	0.517600312852886
64885	Basic normalization	8.5	0.378069164421746	0.398511829007177
64906	Basic normalization	8.5	0.264096612322082	0.41892147057004
64967	Basic normalization	8.5	0.151716932585381	0.513850126060765
64978	Basic normalization	8.5	0.365993512391839	0.563387234313015
65026	Basic normalization	8.5	0.234553053979625	0.442286609228674
65125	Basic normalization	8.5	0.354359671746819	0.536690446310509
65132	Basic normalization	8.5	0.243833618614538	0.458649591556681
65160	Basic normalization	8.5	0.461852526710515	0.507096782487089
65161	Basic normalization	8.5	0.568632516380228	0.689484442486125
65287	Basic normalization	8.5	0.355988426190002	0.558551788231753
65292	Basic normalization	8.5	0.355563062347074	0.558984692569565
65304	Basic normalization	8.5	0.356150783123746	0.559106091635855
65315	Basic normalization	8.5	0.366275704692692	0.560640274287829
65325	Basic normalization	8.5	0.360053550650612	0.559070294118257
65326	Basic normalization	8.5	0.370265697458773	0.561139153573116
65329	Basic normalization	8.5	0.359472828855232	0.559960192444993
65330	Basic normalization	8.5	0.351631082561661	0.534307461274192
65332	Basic normalization	8.5	0.368341809501981	0.560591051376188
65336	Basic normalization	8.5	0.365029724004966	0.559409676181111
65381	Basic normalization	8.5	0.36361427103448	0.560885853256757
65383	Basic normalization	8.5	0.381159314053263	0.550913697640818
65394	Basic normalization	8.5	0.396906911822302	0.449298634470263
65422	Basic normalization	8.5	0.406525037354229	0.452068020780134
65464	Basic normalization	8.5	0.418561563702839	0.453158304396475
65517	Basic normalization	8.5	0.407342643596386	0.473105375003905
65605	Basic normalization	8.5	0.441998610024283	0.487279187469945
65612	Basic normalization	8.5	0.438797893435279	0.479494151916938
65700	Basic normalization	8.5	0.35322710749641	0.528397823470933
65762	Basic normalization	8.5	0.149464593580185	0.453653071821817
65763	Basic normalization	8.5	0.79215503603152	0.671330429712826
65792	Basic normalization	8.5	0.48655723035119	0.578120965584286
65798	Basic normalization	8.5	0.85189939479063	0.694692608932257
65880	Basic normalization	8.5	0.646123065777983	0.554321622373699
65891	Basic normalization	8.5	0.754865347872699	0.633100557584124
65902	Basic normalization	8.5	0.299838377315444	0.445365011626252
65907	Basic normalization	8.5	0.404225250813037	0.55106225863824
65936	Basic normalization	8.5	0.732864066024446	0.620126150497069
65945	Basic normalization	8.5	0.153844813051128	0.464335438200838
65984	Basic normalization	8.5	0.522452376665344	0.571101212377699
66028	Basic normalization	8.5	0.734258639797513	0.618934017460635
66051	Basic normalization	8.5	0.280936857410127	0.47481838205966
66067	Basic normalization	8.5	0.789101464511396	0.706300971064344
66087	Basic normalization	8.5	0.786680871643162	0.705635531715551
66098	Basic normalization	8.5	0.610983153971753	0.491957201708831
66138	Basic normalization	8.5	0.259436062832714	0.482557454650405
66171	Basic normalization	8.5	0.309732681192144	0.485416662367024
66192	Basic normalization	8.5	0.182588597754299	0.511149887770344
66301	Basic normalization	8.5	0.259415294102074	0.490690633606391
66317	Basic normalization	8.5	0.204540876892487	0.506936854283995
66493	Basic normalization	8.5	0.19495660728681	0.517557104870862
66522	Basic normalization	8.5	0.146229881639663	0.462664811021023
66692	Basic normalization	8.5	0.446950297746759	0.523513665121961
66704	Basic normalization	8.5	0.308121423904496	0.489522285127361
66710	Basic normalization	8.5	0.237634954322675	0.435345327341348
66733	Basic normalization	8.5	0.29157247325262	0.541464722949211
66773	Basic normalization	8.5	0.29788707700597	0.53588974226396
66790	Basic normalization	8.5	0.221755305969414	0.421619024970717
66794	Basic normalization	8.5	0.30366188242784	0.534845182508582
66798	Basic normalization	8.5	0.285632430888925	0.547312896795063
66805	Basic normalization	8.5	0.287701075469437	0.539137076849332
66811	Basic normalization	8.5	0.301251980815978	0.536452087356066
66822	Basic normalization	8.5	0.299786247697654	0.535137822717907
66827	Basic normalization	8.5	0.286542347561496	0.53473290973588
66829	Basic normalization	8.5	0.308162023919607	0.531530284223252
66831	Basic normalization	8.5	0.281049681986599	0.547498811803671
66839	Basic normalization	8.5	0.300820977405894	0.530241289692689
66862	Basic normalization	8.5	0.302843567134075	0.531990723362191
66869	Basic normalization	8.5	0.459794997005721	0.441759922125672
66873	Basic normalization	8.5	0.290954437452317	0.534536867315663
66875	Basic normalization	8.5	0.302291062972087	0.533563655992962
66884	Basic normalization	8.5	0.219766606467612	0.4881736003331
66918	Basic normalization	8.5	0.301195337213716	0.533779650999651
66965	Basic normalization	8.5	0.216676644587081	0.486572664236637
67035	Basic normalization	8.5	0.203723284043058	0.468367714423761
67036	Basic normalization	8.5	0.301862124354109	0.531476643953339
67044	Basic normalization	8.5	0.215840987787245	0.451912614524224
67080	Basic normalization	8.5	0.301052516403624	0.534634303877419
67103	Basic normalization	8.5	0.301007357173225	0.53667951070049
67108	Basic normalization	8.5	0.207278714698052	0.468509613792536
67146	Basic normalization	8.5	0.217974442901914	0.472617429587732
67147	Basic normalization	8.5	0.21433164214172	0.344178186821192
67169	Basic normalization	8.5	0.205114736217117	0.482157439583469
67195	Basic normalization	8.5	0.208142390225582	0.52609673464891
67197	Basic normalization	8.5	0.203132222581262	0.550326174573455
67199	Basic normalization	8.5	0.296464691514133	0.532843105973236
67216	Basic normalization	8.5	0.302160574796353	0.536271511847715
67236	Basic normalization	8.5	0.314413323512778	0.540039798227127
67274	Basic normalization	8.5	0.275148749687386	0.531621471811863
67283	Basic normalization	8.5	0.303604792433854	0.538920594146677
67336	Basic normalization	8.5	0.277398182082992	0.528818705004207
67340	Basic normalization	8.5	0.22732572480686	0.376200739971742
67381	Basic normalization	8.5	0.303090798786121	0.543483754506902
67382	Basic normalization	8.5	0.217888353017636	0.485422881935119
67882	Basic normalization	8.5	0.237454004191586	0.57176462440258
68011	Basic normalization	8.5	0.239321771316691	0.5546942706134
68571	Basic normalization	8.5	0.317494508479668	0.562701732449485
68598	Basic normalization	8.5	0.306651993820672	0.548886975900375
68612	Basic normalization	8.5	0.317485167556954	0.537591341803606
68642	Basic normalization	8.5	0.310489749610652	0.54688605742683
68705	Basic normalization	8.5	0.334055298842874	0.57650777363966
68715	Basic normalization	8.5	0.338182982968562	0.572571682142818
68716	Basic normalization	8.5	0.363472302774151	0.466455401699084
68734	Basic normalization	8.5	0.358288010193223	0.457661023803923
68740	Basic normalization	8.5	0.330135137726829	0.56726260410092
68749	Basic normalization	8.5	0.336944653265186	0.572723620888474
68751	Basic normalization	8.5	0.336156171070472	0.572870124357034
68761	Basic normalization	8.5	0.33592811675937	0.568643901672058
68763	Basic normalization	8.5	0.334467040103387	0.567974730541528
68767	Basic normalization	8.5	0.330456915429337	0.564609466138515
68777	Basic normalization	8.5	0.234606523778899	0.47392446476673
68813	Basic normalization	8.5	0.358138804107859	0.556157668475853
68846	Basic normalization	8.5	0.353428657581363	0.55135907089495
68912	Basic normalization	8.5	0.231982402652193	0.47703975635003
68970	Basic normalization	8.5	0.573559017688611	0.613429761378419
68983	Basic normalization	8.5	0.441162365521823	0.599487092262275
69004	Basic normalization	8.5	0.459836401080797	0.607970741613219
69017	Basic normalization	8.5	0.46860492433799	0.610390418965809
69043	Basic normalization	8.5	0.479946910395267	0.615288552861093
69060	Basic normalization	8.5	0.484467407391575	0.621545748048735
69176	Basic normalization	8.5	0.554957725340911	0.650970007681914
69182	Basic normalization	8.5	0.542625367384917	0.644618447357657
69266	Basic normalization	8.5	0.574582561000564	0.653314935756974
69333	Basic normalization	8.5	0.557032233695856	0.648772160441409
69363	Basic normalization	8.5	0.523388486418433	0.63028213392982
69370	Basic normalization	8.5	0.534531647031525	0.638461014289345
69380	Basic normalization	8.5	0.541421018233969	0.645454724514544
69401	Basic normalization	8.5	0.481709225859971	0.621075696854532
69403	Basic normalization	8.5	0.697969266231571	0.650125131470381
69416	Basic normalization	8.5	0.45277668987188	0.606918361800087
69435	Basic normalization	8.5	0.446890995505282	0.605577031996199
69442	Basic normalization	8.5	0.223177174020723	0.396845994173366
69470	Basic normalization	8.5	0.396457940207975	0.584432737261677
69471	Basic normalization	8.5	0.424931279385054	0.603286829767706
69504	Basic normalization	8.5	0.41157928898112	0.603725547789999
69512	Basic normalization	8.5	0.40624148988252	0.602840969058286
69520	Basic normalization	8.5	0.406643253004746	0.593542383941607
69521	Basic normalization	8.5	0.414807365449601	0.596248491029506
69561	Basic normalization	8.5	0.365769891115916	0.537957928278335
69679	Basic normalization	8.5	0.454622427825544	0.694397543393703
69867	Basic normalization	8.5	0.390497450594999	0.537411279697559
69883	Basic normalization	8.5	0.51574942248269	0.58859009945493
70052	Basic normalization	8.5	0.279034176811135	0.447376745213507
70129	Basic normalization	8.5	0.480257187758922	0.59249675426674
70161	Basic normalization	8.5	0.501980933713285	0.59143550743477
70217	Basic normalization	8.5	0.429139954633823	0.578493264329298
70612	Basic normalization	8.5	0.200206442171493	0.494009152846608
71036	Basic normalization	8.5	0.327596351408473	0.489333648972103
71344	Basic normalization	8.5	0.252291760390993	0.395251862680417
71780	Basic normalization	8.5	0.163756854743731	0.440304744865872
71795	Basic normalization	8.5	0.161974657326453	0.5456579323856
72083	Basic normalization	8.5	0.205542482461109	0.437071441056958
72174	Basic normalization	8.5	0.197510214665351	0.445160146162748
72318	Basic normalization	8.5	0.198500376071882	0.422801005704013
72435	Basic normalization	8.5	0.166891572096202	0.464573455465102
72697	Basic normalization	8.5	0.191303669605793	0.443377750702845
72867	Basic normalization	8.5	0.126358394458146	0.477445298351862
73046	Basic normalization	8.5	0.138725935303754	0.440592528653074
73315	Basic normalization	8.5	0.148404186768583	0.512783011962672
73434	Basic normalization	8.5	0.153138648666761	0.27883828947076
73593	Basic normalization	8.5	0.178137416210143	0.466950045116123
73704	Basic normalization	8.5	0.161003033920954	0.473420610869149
73804	Basic normalization	8.5	0.149486412690826	0.470584264740631
73923	Basic normalization	8.5	0.12672591982216	0.477852274556087
73968	Basic normalization	8.5	0.0834769058306499	0.327867065098366
74317	Basic normalization	8.5	0.0855919488048569	0.341317204945556
74440	Basic normalization	8.5	0.123147361995637	0.412156904748289
74500	Basic normalization	8.5	0.141406552572984	0.511591047638957
74535	Basic normalization	8.5	0.174307559607258	0.402541783565095
74732	Basic normalization	8.5	0.0952255212249485	0.413079519322562
74742	Basic normalization	8.5	0.10352882517374	0.484787957820675
74890	Basic normalization	8.5	0.194593299499108	0.443611472094939
75035	Basic normalization	8.5	0.196217094441462	0.545520140143767
75315	Basic normalization	8.5	0.126208696680688	0.4032102022042
75822	Basic normalization	8.5	0.0485168663354459	0.248311743949339
78193	Basic normalization	8.5	0.223104382959945	0.558708389448894
78721	Basic normalization	8.5	0.0962892300152915	0.469147293746122
80609	Basic normalization	8.5	0.274339330800774	0.529364924617595
80624	Basic normalization	8.5	0.380203294632188	0.520248004273117
80636	Basic normalization	8.5	0.391681997661211	0.53557941947193
80952	Basic normalization	8.5	0.475153937690651	0.617330271462503
80975	Basic normalization	8.5	0.3320710226422	0.493527152292326
81032	Basic normalization	8.5	0.256704766827301	0.470110962367372
81055	Basic normalization	8.5	0.0450846659703112	0.466248853273536
81147	Basic normalization	8.5	0.33466215621725	0.515429282168873
81155	Basic normalization	8.5	0.314655272978177	0.523851783645392
81175	Basic normalization	8.5	0.0526975393093753	0.48904107548933
81296	Basic normalization	8.5	0.361437896907609	0.518619071932228
81410	Basic normalization	8.5	0.331629518888281	0.512409465538227
81430	Basic normalization	8.5	0.0776625446671089	0.495480335964369
81441	Basic normalization	8.5	0.314623803253203	0.490079607984132
81466	Basic normalization	8.5	0.383725331328405	0.543371137068688
81518	Basic normalization	8.5	0.295135470144529	0.53217559461835
81542	Basic normalization	8.5	0.293169879910214	0.549174884965391
81546	Basic normalization	8.5	0.337356418819939	0.545945963990645
81561	Basic normalization	8.5	0.401268580939432	0.54798718994696
81571	Basic normalization	8.5	0.618889562916874	0.551505893003416
81742	Basic normalization	8.5	0.10935788358002	0.402779311110636
81979	Basic normalization	8.5	0.341275617086134	0.597680214787971
82114	Basic normalization	8.5	0.161899696058213	0.316841783326512
82116	Basic normalization	8.5	0.0849404785938172	0.453258048469044
82159	Basic normalization	8.5	0.419921004758336	0.511686531711456
82196	Basic normalization	8.5	0.283925095204292	0.503720767580336
82248	Basic normalization	8.5	0.0331388711902695	0.462946234068268
82291	Basic normalization	8.5	0.0456426529293448	0.399680761417085
82295	Basic normalization	8.5	0.395849265019605	0.572330634804904
82308	Basic normalization	8.5	0.308516337507882	0.51291844352169
82376	Basic normalization	8.5	0.392551770167795	0.606362643714976
82448	Basic normalization	8.5	0.108303658798475	0.491255103189331
82475	Basic normalization	8.5	0.0347960479484021	0.464419578570259
82476	Basic normalization	8.5	0.0399122195254884	0.477643211433101
82505	Basic normalization	8.5	0.407088981700996	0.556798075731146
82514	Basic normalization	8.5	0.415441383797292	0.581691826811803
82526	Basic normalization	8.5	0.0407569623517439	0.487403014442911
82546	Basic normalization	8.5	0.10275173157377	0.485945976584676
82552	Basic normalization	8.5	0.0707951891332707	0.449866137622506
82553	Basic normalization	8.5	0.128939780197263	0.458753580011406
82593	Basic normalization	8.5	0.386874702529899	0.559906072141546
82632	Basic normalization	8.5	0.433010245057449	0.635702315585257
82658	Basic normalization	8.5	0.0645178055632765	0.446482724798676
82695	Basic normalization	8.5	0.894562778372867	0.657320813296315
82725	Basic normalization	8.5	0.855930981527674	0.650258913652088
82750	Basic normalization	8.5	0.296037558227542	0.509477659110672
82768	Basic normalization	8.5	0.873392516189518	0.655929185208347
82772	Basic normalization	8.5	0.920798908892839	0.664938108019217
82782	Basic normalization	8.5	0.848994969324109	0.665812845056551
82783	Basic normalization	8.5	0.852381640167255	0.666435654057581
82787	Basic normalization	8.5	0.866904141217543	0.669396875505126
82795	Basic normalization	8.5	0.869701275386466	0.669385119315243
82801	Basic normalization	8.5	0.465183640337337	0.640725663977316
82807	Basic normalization	8.5	0.0544374677057015	0.481823205039196
82809	Basic normalization	8.5	0.913274430377692	0.67802282951392
82824	Basic normalization	8.5	0.890971683497515	0.661991715816684
82825	Basic normalization	8.5	0.918499232159223	0.678628028288811
82828	Basic normalization	8.5	0.921225808447215	0.678343511380468
82831	Basic normalization	8.5	0.931089840242085	0.681320260584141
82847	Basic normalization	8.5	0.31336067163086	0.511752989770433
82878	Basic normalization	8.5	0.937610911069789	0.689740391672075
82927	Basic normalization	8.5	0.944786761707204	0.68655282074327
82941	Basic normalization	8.5	0.317035091625178	0.515260506331392
82943	Basic normalization	8.5	0.91769045609211	0.682629768847757
82948	Basic normalization	8.5	0.942244773143836	0.686324002552348
82960	Basic normalization	8.5	0.972907782086725	0.691288852145441
82998	Basic normalization	8.5	1	0.695692241262283
83044	Basic normalization	8.5	0.443591803812868	0.579006074305137
83118	Basic normalization	8.5	0.471441154683097	0.59991556965297
83162	Basic normalization	8.5	0.122711537365039	0.493465079371042
83180	Basic normalization	8.5	0.474690451803219	0.641107118730411
83295	Basic normalization	8.5	0.473658823733695	0.640357122175731
83373	Basic normalization	8.5	0.497366236808437	0.604881038699221
83392	Basic normalization	8.5	0.461061611939518	0.631857272882398
83471	Basic normalization	8.5	0.554258618893913	0.59421877877559
83480	Basic normalization	8.5	0.445823004493752	0.560704123065673
83623	Basic normalization	8.5	0.350062064612638	0.624689740181676
83698	Basic normalization	8.5	0.34258678648264	0.616666273547935
83773	Basic normalization	8.5	0.347697303778175	0.622785892070393
83819	Basic normalization	8.5	0.364432642858032	0.575013506956028
83847	Basic normalization	8.5	0.230924997142017	0.413002670258142
83984	Basic normalization	8.5	0.37824145497482	0.612842520749067
84060	Basic normalization	8.5	0.786644193735231	0.669961913982031
84067	Basic normalization	8.5	0.255355126882396	0.474994790095094
84106	Basic normalization	8.5	0.379427090344456	0.610838705320683
84144	Basic normalization	8.5	0.368802321323459	0.605099633050963
84151	Basic normalization	8.5	0.259111722185207	0.506844305601159
84232	Basic normalization	8.5	0.580591721107819	0.611060351935277
84252	Basic normalization	8.5	0.775189264867595	0.664724639853467
84272	Basic normalization	8.5	0.37584321360982	0.608130569053721
84281	Basic normalization	8.5	0.458137759335502	0.542259679326635
84306	Basic normalization	8.5	0.546217492660332	0.655157944684008
84350	Basic normalization	8.5	0.713404201598042	0.667747055243187
84357	Basic normalization	8.5	0.282523748970999	0.508351317125682
84437	Basic normalization	8.5	0.682710202269526	0.556621301627138
84439	Basic normalization	8.5	0.654998872676602	0.544168764914813
84455	Basic normalization	8.5	0.0965515557392267	0.465606023896969
84458	Basic normalization	8.5	0.665813159365592	0.546403100411332
84482	Basic normalization	8.5	0.445429708744983	0.588228927946974
84506	Basic normalization	8.5	0.633394047640183	0.534925895988986
84540	Basic normalization	8.5	0.596893448163166	0.612502185764517
84549	Basic normalization	8.5	0.583658154471375	0.605154668685485
84581	Basic normalization	8.5	0.661568055879796	0.679873895169366
84651	Basic normalization	8.5	0.0959568989030722	0.494961034384485
84675	Basic normalization	8.5	0.705163841369221	0.687474088676545
84676	Basic normalization	8.5	0.619021259429367	0.610381302807627
84702	Basic normalization	8.5	0.530311879962446	0.621544718789472
84712	Basic normalization	8.5	0.0926464560235967	0.426170392967436
84751	Basic normalization	8.5	0.558372789480804	0.578560622589617
84757	Basic normalization	8.5	0.431061722932199	0.556056232423937
84825	Basic normalization	8.5	0.508444731828485	0.57363610022151
84832	Basic normalization	8.5	0.48564916268947	0.565524449990521
84895	Basic normalization	8.5	0.634399500014443	0.595699738079269
84943	Basic normalization	8.5	0.206321582833698	0.500130602130126
85054	Basic normalization	8.5	0.279014367380732	0.545411330067909
85098	Basic normalization	8.5	0.205631316122819	0.382532415721006
0	Log transformation	8.5	0.520515724349078	0.424566314052795
11221	Log transformation	8.5	0.714194439779656	0.519489594262719
11229	Log transformation	8.5	0.712317014478709	0.560190094847697
11384	Log transformation	8.5	0.688494422696805	0.525954971423353
11431	Log transformation	8.5	0.648959048036496	0.522574489740513
11797	Log transformation	8.5	0.592128027977001	0.521980802949281
11801	Log transformation	8.5	0.437580848924577	0.391813679549487
12632	Log transformation	8.5	0.26877226449436	0.431918559328787
13360	Log transformation	8.5	0.275955001328104	0.295920032676259
13534	Log transformation	8.5	0.268618887240323	0.32056253527547
13567	Log transformation	8.5	0.409071251356251	0.405636948763906
53698	Log transformation	8.5	0	0.432722352383073
53944	Log transformation	8.5	0.16973583799022	0.469853415898939
54036	Log transformation	8.5	0.246758451578489	0.513242362428246
54116	Log transformation	8.5	0.260524425023219	0.512379243659343
54284	Log transformation	8.5	0.260832155406091	0.367935238845219
58137	Log transformation	8.5	0.646826167415945	0.549847645832845
58328	Log transformation	8.5	0.303988694870604	0.310023701599971
58468	Log transformation	8.5	0.562497078806379	0.603540350181077
60330	Log transformation	8.5	0.363961942277067	0.436275733449075
60681	Log transformation	8.5	0.498947144627031	0.417401923445311
60826	Log transformation	8.5	0.52007840874799	0.437148097114355
60954	Log transformation	8.5	0.520980672824509	0.428947267820889
61466	Log transformation	8.5	0.416549053720441	0.350176176298697
61800	Log transformation	8.5	0.221699943008107	0.262845124563564
62048	Log transformation	8.5	0.232566363895309	0.276488302718061
62197	Log transformation	8.5	0.30075251977051	0.368167058613958
62207	Log transformation	8.5	0.216298016974301	0.373153607406281
62209	Log transformation	8.5	0.330875951299941	0.3606153358423
62342	Log transformation	8.5	0.228224182483817	0.385039493958687
62477	Log transformation	8.5	0.237780945854119	0.312550054425842
62729	Log transformation	8.5	0.327994186098012	0.395547188020981
62750	Log transformation	8.5	0.144209465931394	0.318177725991837
62811	Log transformation	8.5	0.258058713683843	0.254423331054942
62983	Log transformation	8.5	0.253161370076016	0.377395016103214
63060	Log transformation	8.5	0.32315930929917	0.407026535524696
63253	Log transformation	8.5	0.258992502126968	0.319158371821219
63309	Log transformation	8.5	0.209792434580278	0.239236376000489
63881	Log transformation	8.5	0.517137645359254	0.378567651832964
63907	Log transformation	8.5	0.331373129870683	0.226127948750551
63981	Log transformation	8.5	0.568759152422832	0.385940153370571
63994	Log transformation	8.5	0.56675936692968	0.377895158547351
64000	Log transformation	8.5	0.569080930044434	0.376606475531079
64058	Log transformation	8.5	0.559133740792843	0.360892910121717
64462	Log transformation	8.5	0.488131071019391	0.347486537199384
64825	Log transformation	8.5	0.482390756187088	0.447751840583521
64857	Log transformation	8.5	0.358641582606497	0.367439022592761
64875	Log transformation	8.5	0.856661711362723	0.607777248232432
64885	Log transformation	8.5	0.780123536662978	0.487850430366377
64906	Log transformation	8.5	0.714141852343735	0.54057934930925
64967	Log transformation	8.5	0.574467564238644	0.625985338069243
64978	Log transformation	8.5	0.736533110173243	0.696233903763339
65026	Log transformation	8.5	0.673390429518016	0.561094297940049
65125	Log transformation	8.5	0.782474694008793	0.689023902591731
65132	Log transformation	8.5	0.676753634246328	0.578217760831239
65160	Log transformation	8.5	0.836841028608132	0.606180175471464
65161	Log transformation	8.5	0.884982311595279	0.771861497633573
65287	Log transformation	8.5	0.731871953532711	0.692453581756117
65292	Log transformation	8.5	0.733977442129678	0.693886557648935
65304	Log transformation	8.5	0.735118977874981	0.694145302590133
65315	Log transformation	8.5	0.740040008342198	0.691404760994914
65325	Log transformation	8.5	0.736192489124639	0.69270131886727
65326	Log transformation	8.5	0.745289132993208	0.691886945367349
65329	Log transformation	8.5	0.736817053289484	0.694395596068418
65330	Log transformation	8.5	0.783415518528587	0.687070507533428
65332	Log transformation	8.5	0.744191266374455	0.691651344145527
65336	Log transformation	8.5	0.740837548283767	0.690469297242914
65381	Log transformation	8.5	0.745810517721635	0.696563097619189
[truncated: 612 more rows]

## Sheet: Supp Fig4
ID_islands	Method	RCP	Sens.all.variables	Sens.wo.DietSpe	Sens.wo.EcoRedund	Sens.wo.GeneLength	Sens.wo.HabSpe	AC.all.variables	AC.wo.GeoIsolation	AC.wo.ProtArea	AC.wo.PhyloDist	AC.wo.ExtRate	Exp.all.variables	Exp.wo.LCC.island	Exp.wo.LCC.buffer100	Exp.wo.LCC.buffer500
[truncated: 340 more rows]

[truncated: 6 more sheets: Supp Fig5, Supp Fig6, Supp Fig7, Supp Fig8, Supp Fig9, Supp Fig10]
